# Supplementary material for: Genomic selection to resistance to Stenocarpella maydis in maize lines using DArTseq markers
Source: BMC Genet. 2016 Jun 18;17:86. doi: 10.1186/s12863-016-0392-3 (PMC4912722; doi:10.1186/s12863-016-0392-3)
Supplement: Additional file 2: — Genome dataset. (TXT 20871 kb) [file 12863_2016_392_MOESM2_ESM.txt]

B0_1	B0_10	B1_1	B1_2	B0_2	B0_3	B0_4	B0_5	B0_6	B0_7	B0_8	B0_9	B1_3	B2_2	B2_3	B2_4	B1_4	B1_5	B1_6	B1_7	B1_8	B1_9	B1_10	B2_1	B2_5	B3_4	B3_5	B3_6	B2_6	B2_7	B2_8	B2_9	B2_10	B3_1	B3_2	B3_3	B3_7	B4_6	B4_7	B4_8	B3_8	B3_9	B3_10	B4_1	B4_2	B4_3	B4_4	B4_5	B4_9	B5_8
0	1	0	0	0	0	0	0	0	1	1	NA	1	0	0	0	0	0	0	0	0	0	1	0	1	0	0	0	0	0	0	1	0	0	0	1	0	0	1	0	0	0	0	0	0	0	0	0	1	0
1	0	0	1	1	1	0	1	1	0	0	1	0	0	1	1	0	0	1	NA	0	0	0	1	0	1	1	1	1	0	1	0	1	1	1	0	1	1	0	1	0	1	NA	1	1	0	1	1	0	1
0	1	1	0	0	0	1	0	0	1	1	0	1	1	0	0	1	1	0	0	1	1	1	0	1	0	0	0	1	1	0	NA	0	0	0	1	0	0	1	0	1	0	0	0	0	1	0	0	1	0
1	NA	1	1	1	1	1	NA	NA	1	1	1	0	1	1	1	1	1	0	0	1	1	1	0	0	1	1	0	1	1	1	0	1	NA	1	1	0	1	0	NA	1	1	1	1	1	1	1	1	1	1
NA	0	NA	NA	1	1	1	0	0	0	0	1	0	1	0	1	NA	1	0	0	1	1	0	0	0	0	1	0	NA	1	1	0	0	0	NA	1	0	1	0	0	NA	1	0	1	0	1	0	0	1	1
0	0	1	0	0	0	1	0	0	1	0	0	0	1	0	0	1	1	0	1	1	NA	0	0	0	0	0	0	0	1	0	0	0	0	0	NA	0	1	0	0	1	0	1	0	0	1	1	0	NA	0
0	0	1	1	0	0	1	0	0	1	0	0	0	1	NA	0	1	1	0	1	1	1	0	0	0	1	0	0	0	1	0	0	0	NA	0	1	1	0	0	1	1	0	1	0	0	1	1	0	1	0
1	0	0	NA	1	1	0	0	0	0	0	1	1	0	0	0	0	0	1	0	0	0	0	1	0	0	0	1	0	0	0	0	1	0	0	0	0	0	0	0	0	0	0	1	1	0	0	0	0	1
0	0	1	0	0	0	1	0	0	0	0	0	0	1	1	0	1	1	0	1	1	1	0	0	0	0	0	0	0	1	0	0	0	0	0	0	0	0	0	0	1	0	1	0	0	1	0	0	0	0
1	0	1	0	1	1	1	1	1	0	0	1	1	1	NA	1	1	1	1	1	1	1	0	1	1	0	1	1	0	1	1	NA	1	1	1	0	0	1	0	0	1	1	1	1	1	1	0	1	1	1
1	1	1	1	1	0	1	1	0	1	1	1	1	1	1	0	NA	0	0	1	0	NA	0	1	NA	0	1	1	0	1	0	1	1	1	1	0	0	1	0	1	1	0	1	1	1	1	1	0	1	NA
1	0	1	0	1	0	1	0	0	0	1	0	0	1	0	0	NA	1	0	0	1	1	1	1	0	0	1	1	1	1	1	0	1	0	0	0	0	0	0	0	NA	1	0	0	1	1	0	0	NA	0
0	0	1	0	0	0	1	0	0	0	1	0	0	1	0	0	NA	NA	0	0	1	1	1	0	0	0	1	0	1	1	0	0	0	0	1	0	0	0	0	0	1	0	0	0	0	1	0	0	1	0
0	0	0	1	1	1	0	1	1	0	0	0	1	0	1	1	0	0	0	0	0	0	0	0	1	1	0	0	0	0	0	NA	0	0	1	0	0	1	0	0	0	0	0	0	0	0	0	0	0	0
1	1	0	0	1	1	NA	1	1	0	1	0	1	0	0	1	0	0	0	1	0	0	1	1	1	1	0	1	1	0	1	0	1	1	1	1	0	1	1	1	0	1	1	0	1	0	1	1	1	0
0	0	0	0	0	0	0	0	0	0	0	0	0	0	0	0	0	0	0	0	0	0	1	0	0	0	0	0	0	0	0	0	0	0	0	0	0	0	0	0	0	0	0	0	0	0	0	0	1	0
1	1	1	0	0	1	0	0	0	1	0	1	1	0	1	1	1	1	0	1	0	0	0	1	1	1	0	1	1	1	1	0	1	1	0	NA	0	1	0	0	1	0	1	1	1	1	1	0	0	1
1	1	NA	1	NA	NA	1	NA	1	1	NA	1	1	1	0	1	NA	1	1	1	1	NA	0	NA	1	1	1	1	NA	1	1	0	1	0	NA	1	1	1	1	0	1	1	1	1	0	1	1	NA	NA	1
1	1	1	1	0	1	1	1	1	1	1	1	1	1	1	1	1	NA	1	1	1	1	1	NA	1	1	1	1	1	1	1	NA	1	1	1	0	1	1	1	1	1	1	1	1	1	1	1	1	NA	1
0	0	NA	1	0	1	1	0	0	1	1	0	1	1	1	0	1	1	0	0	1	1	1	0	0	0	0	0	0	1	0	0	0	0	0	0	0	0	0	0	1	0	0	0	0	1	0	0	1	0
1	0	1	1	1	0	1	0	0	0	1	0	0	1	0	1	1	1	0	0	1	1	1	1	1	1	1	1	1	1	1	NA	1	1	0	1	0	0	0	0	1	0	0	0	1	1	1	1	1	0
0	1	1	1	1	1	1	1	1	0	1	1	1	1	1	1	NA	NA	1	1	1	NA	1	0	1	1	0	0	1	1	1	0	0	1	1	1	1	1	1	1	NA	1	1	1	0	1	1	1	1	1
0	0	0	1	0	NA	0	0	0	0	0	1	0	0	NA	0	0	0	1	1	0	0	0	0	0	1	0	0	1	0	0	0	0	0	0	0	0	0	0	0	0	0	1	1	0	0	0	0	0	1
1	1	0	0	1	1	0	1	1	1	1	1	1	0	NA	1	0	0	1	1	0	0	1	1	NA	NA	1	1	1	0	1	NA	1	1	NA	1	NA	1	1	1	0	1	1	1	1	0	1	1	NA	1
0	1	1	1	1	NA	1	0	0	0	1	1	0	0	0	NA	1	1	1	1	1	1	1	0	1	1	0	0	1	1	1	0	0	0	1	0	0	1	1	1	1	1	1	1	0	1	0	0	1	0
1	0	1	1	1	0	1	1	1	0	1	0	0	NA	0	0	1	1	0	1	1	1	NA	NA	0	1	0	1	1	1	1	NA	1	0	0	NA	1	0	0	NA	1	1	1	0	1	1	0	0	0	0
0	0	1	0	0	0	1	0	0	0	0	0	0	1	0	0	1	1	0	0	1	1	0	0	0	0	1	0	0	1	0	0	0	0	0	0	0	0	0	0	1	1	1	0	0	1	0	0	0	0
1	1	1	1	0	NA	1	1	1	1	1	0	1	1	NA	1	1	0	0	1	1	1	1	1	0	1	1	1	1	NA	1	0	1	1	1	1	1	1	0	NA	0	1	1	1	NA	1	0	1	1	1
1	0	0	0	0	NA	0	0	0	0	0	1	0	0	0	0	0	0	0	1	0	0	0	1	1	0	1	1	0	0	0	0	1	1	0	1	0	NA	0	0	0	1	1	1	1	0	0	1	NA	1
1	0	0	0	0	1	0	0	0	0	0	1	0	0	0	0	0	0	1	1	0	0	0	1	1	0	1	1	0	0	0	0	1	1	0	1	0	NA	0	0	0	1	1	1	1	0	0	1	NA	1
0	0	0	1	0	1	0	1	1	0	0	1	0	0	0	0	0	0	1	0	0	0	0	0	0	0	0	0	0	0	0	0	0	0	1	1	0	0	0	1	0	0	0	1	0	0	1	0	0	1
1	1	1	1	1	1	1	1	1	1	1	1	0	NA	1	1	NA	NA	1	1	1	1	1	1	1	1	0	NA	1	1	1	0	1	1	1	0	NA	1	1	0	1	1	NA	1	1	1	1	1	1	NA
0	0	0	1	0	NA	0	0	0	1	1	0	0	0	0	0	0	0	0	1	0	0	0	0	0	0	0	0	0	0	1	NA	0	1	0	1	0	1	0	1	0	0	1	0	0	0	0	1	0	0
1	1	1	0	1	NA	1	1	1	0	1	0	1	1	1	1	1	1	0	0	1	1	1	1	1	1	1	1	1	1	1	1	1	0	NA	NA	1	1	1	1	1	1	0	0	1	1	1	0	1	0
0	0	0	0	0	0	0	0	0	0	0	0	0	0	0	0	0	0	0	1	0	0	0	0	0	0	0	0	0	0	0	0	0	0	0	1	0	0	0	0	0	0	1	0	0	0	0	0	0	0
0	0	0	1	0	0	0	1	1	1	0	0	0	0	0	0	0	0	0	0	0	0	1	0	0	0	0	0	0	0	0	0	NA	1	0	0	1	0	0	0	0	0	0	0	0	0	0	1	0	0
1	1	1	1	1	1	1	0	0	1	0	1	0	NA	0	0	1	NA	1	0	1	1	0	1	NA	0	1	1	1	1	1	0	1	0	0	0	0	0	1	NA	1	0	0	1	1	1	1	0	0	1
0	0	0	0	0	0	0	0	0	0	1	0	1	0	1	1	0	0	0	0	0	0	0	0	0	0	0	0	0	0	1	0	0	0	0	0	0	0	0	0	0	0	0	0	0	0	1	0	0	0
1	0	1	0	NA	NA	1	1	1	1	1	0	1	1	NA	1	1	1	0	1	1	1	0	1	1	NA	0	1	1	1	1	0	1	1	1	NA	1	1	0	1	1	1	1	0	NA	1	1	NA	1	0
1	1	1	0	1	1	1	1	1	1	1	1	1	NA	NA	1	1	1	1	1	1	1	NA	1	NA	1	NA	1	1	1	1	0	NA	NA	NA	NA	1	1	0	NA	NA	1	1	1	NA	0	0	1	1	1
1	1	NA	1	1	0	1	1	1	1	1	0	1	NA	1	1	1	1	0	1	1	1	1	1	1	1	1	1	NA	1	1	1	1	1	1	0	0	1	NA	1	1	1	1	0	1	1	1	NA	1	0
1	0	NA	0	0	1	0	1	1	0	1	1	0	0	1	0	1	NA	0	1	0	NA	0	1	0	1	0	1	NA	1	0	1	1	1	NA	NA	1	1	1	0	0	1	1	1	1	NA	0	0	1	1
0	0	0	0	0	0	0	0	0	0	0	0	0	0	0	0	0	0	1	0	0	0	0	0	0	0	0	0	0	0	0	0	0	0	0	0	0	0	0	0	0	0	0	0	0	0	0	0	0	0
0	1	0	NA	1	1	1	0	0	1	1	1	1	1	1	1	0	0	1	0	1	0	NA	0	1	NA	0	0	1	0	1	0	0	1	0	1	0	0	1	0	0	1	0	1	0	0	0	1	0	1
0	1	0	0	0	0	0	0	0	0	0	0	0	0	1	0	0	0	0	0	0	0	0	0	0	0	0	0	0	NA	1	0	0	0	0	0	0	0	1	0	NA	0	0	0	0	0	0	0	0	0
1	0	1	0	0	0	0	0	0	0	1	0	0	0	0	0	1	1	0	1	0	1	1	1	0	0	0	1	0	1	0	0	1	0	0	0	0	0	0	0	1	0	1	0	1	1	0	0	0	0
1	0	NA	0	0	0	0	0	0	0	1	0	0	0	0	0	1	1	0	1	0	1	1	1	0	0	0	1	0	1	0	0	1	1	0	0	0	1	0	0	1	0	NA	0	1	1	0	1	0	0
1	1	NA	1	0	1	0	1	1	0	1	1	0	0	NA	0	1	1	1	1	0	1	0	1	0	1	0	1	1	1	0	1	1	0	0	1	1	1	1	1	0	1	1	1	1	1	0	0	1	1
1	0	0	1	0	1	0	1	NA	0	0	1	0	0	NA	0	1	0	1	1	1	0	0	NA	1	1	NA	1	1	0	0	NA	0	1	0	1	NA	0	1	1	0	0	1	1	0	0	0	0	0	0
1	0	1	NA	NA	NA	0	0	0	0	0	0	1	0	0	1	1	NA	0	0	0	1	0	1	0	0	0	1	0	1	1	0	1	1	0	0	0	1	0	0	1	1	0	0	1	1	0	1	0	0
1	0	1	1	0	1	0	0	0	0	0	0	1	0	0	1	1	1	0	NA	0	NA	0	1	0	0	0	1	0	1	1	0	1	1	0	0	0	1	0	0	1	1	0	0	1	1	0	1	0	0
1	0	1	0	0	0	0	0	0	0	0	0	0	0	0	0	NA	1	0	0	0	1	0	1	0	0	0	1	1	1	0	0	1	0	0	0	0	0	0	0	1	0	0	0	1	1	0	0	0	0
0	0	0	0	0	1	0	1	1	0	1	0	0	0	0	0	0	0	0	1	0	0	NA	0	0	0	0	0	0	0	0	0	0	0	0	0	0	0	1	0	0	0	1	0	0	0	0	0	0	0
1	1	1	NA	1	1	1	1	1	1	1	1	1	NA	0	1	1	NA	0	1	1	NA	1	1	NA	1	1	1	1	NA	1	0	1	1	0	0	1	0	1	1	1	1	1	1	1	1	1	1	1	1
NA	1	1	1	0	1	0	1	1	1	1	1	0	0	NA	0	1	NA	1	0	0	0	0	NA	0	1	0	NA	1	NA	1	NA	1	1	NA	NA	NA	1	1	1	1	1	0	1	1	1	1	0	1	1
1	1	1	1	0	0	0	1	1	0	1	0	0	0	1	0	1	1	1	0	0	0	0	1	0	1	0	1	1	1	0	0	1	0	0	NA	1	1	1	0	0	1	0	0	1	1	NA	0	1	0
1	0	1	1	0	0	0	0	0	0	1	0	0	0	0	0	1	1	0	1	0	0	1	1	1	1	0	1	0	1	0	0	1	1	0	1	0	0	1	0	1	1	1	0	1	1	0	1	0	0
1	0	1	1	0	0	0	0	0	0	0	0	1	0	1	0	1	1	0	1	0	0	0	1	0	0	0	1	0	1	0	0	1	0	0	1	0	0	0	0	1	1	1	0	1	1	0	0	0	0
NA	0	NA	0	0	0	0	0	0	0	0	0	0	0	0	0	1	1	0	0	0	0	0	1	0	0	0	1	0	1	0	0	1	0	0	0	0	0	0	0	1	1	0	0	1	1	1	0	0	0
1	0	1	1	1	1	1	1	1	1	1	0	1	1	1	1	1	1	0	1	1	1	NA	1	0	1	1	1	1	1	1	NA	1	1	1	0	1	NA	1	1	1	1	1	0	1	1	NA	1	1	0
1	NA	1	1	1	1	1	1	1	1	1	1	NA	NA	0	1	1	1	0	1	1	1	1	1	1	1	0	1	1	1	1	0	NA	0	0	1	1	0	1	1	1	1	NA	1	1	1	1	1	1	0
1	1	1	0	0	1	0	1	1	1	0	0	NA	0	0	0	1	1	0	NA	0	0	1	1	0	1	0	1	0	1	1	0	1	0	0	NA	1	0	1	0	1	0	0	0	1	1	1	0	0	0
1	1	1	0	0	1	0	1	1	0	0	1	0	0	NA	0	NA	1	1	1	0	1	0	1	0	1	0	1	NA	1	0	0	1	1	0	NA	NA	1	1	1	0	0	1	1	NA	NA	0	0	0	1
1	0	1	0	1	1	1	1	0	1	1	1	NA	1	1	0	1	1	1	1	1	NA	1	1	NA	1	1	1	0	1	1	0	1	1	1	1	0	0	0	NA	1	1	1	1	1	1	1	1	0	1
0	0	0	0	0	0	0	0	0	0	0	0	0	0	NA	0	0	0	0	0	0	1	0	0	0	0	0	0	1	0	0	1	0	0	0	0	0	0	0	0	0	0	0	0	0	0	0	0	0	0
1	1	NA	1	1	1	1	1	1	1	NA	1	1	1	1	0	1	1	1	NA	1	1	1	0	1	NA	0	1	1	NA	1	1	1	1	1	NA	1	1	1	1	1	1	1	1	1	NA	1	0	1	1
1	0	1	0	0	1	0	0	0	0	0	1	0	0	0	0	1	1	0	0	0	0	0	1	0	1	0	1	1	1	0	0	NA	0	0	NA	0	0	0	0	0	0	0	1	1	1	0	0	0	1
1	0	1	0	0	0	0	0	0	0	0	0	0	0	0	0	1	1	0	0	0	0	0	1	0	0	0	1	0	1	0	0	1	0	0	0	0	0	0	NA	1	0	0	0	1	1	0	0	NA	0
0	0	0	0	0	NA	0	0	0	0	1	1	0	0	0	0	0	0	0	0	0	0	1	0	0	0	0	0	0	0	0	0	0	0	0	0	0	0	0	0	0	0	0	1	0	0	0	0	0	1
1	1	1	0	0	0	0	1	1	1	1	0	1	0	NA	0	1	1	1	1	0	0	0	1	1	1	0	1	1	1	1	1	1	0	1	NA	NA	1	1	0	1	0	1	0	1	1	1	0	0	0
1	1	1	0	1	1	1	1	1	0	0	0	1	1	0	0	1	1	0	0	1	NA	1	1	1	1	1	1	0	1	0	0	1	1	0	0	NA	0	1	0	0	NA	0	0	1	1	0	NA	NA	0
0	0	0	0	0	0	0	0	0	1	0	0	0	0	0	0	0	0	0	0	0	0	0	0	0	0	0	0	0	0	1	0	0	0	0	0	0	0	0	0	1	1	0	0	0	0	1	0	0	0
0	0	0	0	0	0	0	1	1	1	0	0	0	0	NA	0	0	0	0	0	0	0	0	0	0	0	0	0	0	0	1	0	0	0	0	0	0	0	1	0	1	1	0	0	0	0	1	0	0	0
0	0	0	0	1	NA	1	1	1	1	0	1	1	1	1	0	0	0	1	1	1	1	0	0	1	1	1	0	0	0	1	NA	0	1	0	1	0	1	1	0	0	0	1	1	0	0	1	1	0	1
1	0	1	0	0	0	0	0	0	0	0	0	0	0	0	0	1	NA	0	0	0	0	0	1	0	0	0	1	0	NA	0	0	1	0	0	0	0	0	0	0	1	NA	0	0	1	1	0	0	0	0
1	0	1	0	0	0	0	0	0	0	0	0	0	0	0	0	1	NA	0	0	0	1	0	NA	0	0	0	1	1	1	0	0	1	1	0	0	0	0	0	0	1	1	0	0	1	1	0	1	0	0
0	1	0	1	1	1	1	0	0	1	0	1	0	1	NA	0	0	0	1	0	1	0	1	0	0	0	1	0	0	0	1	0	0	1	1	NA	0	1	0	0	1	0	0	1	0	0	1	1	1	1
0	0	0	0	1	0	1	0	0	1	1	0	0	1	0	0	0	0	0	1	1	1	1	0	0	0	NA	0	1	0	0	NA	0	0	0	0	0	0	0	0	1	0	1	0	0	0	1	1	0	0
1	0	1	0	0	1	0	1	1	0	0	1	1	0	NA	NA	1	NA	1	0	0	0	0	1	NA	1	0	1	0	1	1	0	1	0	NA	1	0	1	1	1	0	1	0	0	1	1	0	0	0	0
1	1	1	0	0	1	0	0	0	0	1	1	1	0	1	0	1	1	1	1	0	1	1	1	0	1	0	1	1	1	0	NA	1	1	1	1	1	0	1	1	1	1	1	1	1	1	0	1	1	1
0	0	0	1	0	NA	0	0	0	0	0	1	0	0	0	0	0	0	1	0	1	0	0	0	0	0	0	0	0	0	0	0	0	0	1	1	1	1	1	1	0	0	0	1	0	0	0	0	1	1
0	0	0	0	0	0	0	0	0	0	1	0	1	0	0	0	0	0	0	0	0	0	0	0	0	1	0	0	0	0	0	0	0	0	0	0	0	0	1	0	0	0	0	0	0	0	0	0	0	0
0	1	0	0	NA	0	1	0	0	1	0	0	0	1	1	0	0	0	0	0	0	0	1	0	1	1	1	0	1	0	0	1	0	0	1	0	1	0	1	NA	0	0	0	0	0	0	1	0	NA	0
1	0	NA	0	0	0	0	0	0	0	1	0	0	0	0	0	1	1	0	0	0	NA	0	NA	0	0	0	1	0	1	0	0	1	0	0	1	0	0	0	0	1	1	0	0	1	1	0	0	0	0
0	0	0	0	1	0	1	1	1	1	1	0	0	1	NA	0	0	0	1	1	1	1	1	1	0	0	1	0	1	0	1	NA	0	0	1	1	0	0	1	1	1	1	1	0	0	0	1	1	1	0
0	0	0	1	0	1	0	1	1	0	1	1	0	NA	0	0	0	0	1	1	1	0	1	0	0	0	0	0	0	0	1	0	1	0	0	0	0	1	0	0	0	0	1	1	1	0	0	0	0	1
1	0	1	1	NA	1	1	NA	1	1	0	1	1	0	NA	0	1	1	1	1	1	1	1	1	0	0	1	1	1	1	0	0	1	1	0	NA	NA	NA	0	0	1	1	1	1	1	1	1	1	0	1
0	0	0	0	0	0	0	0	0	0	0	0	0	0	1	0	0	0	0	0	0	0	0	0	0	0	0	0	0	0	0	0	0	0	0	0	0	0	1	0	0	0	0	0	0	0	0	0	0	0
1	0	NA	0	0	0	0	0	0	1	1	0	1	0	0	1	NA	1	0	1	0	NA	0	1	1	NA	0	1	NA	1	0	NA	1	1	0	1	0	1	0	1	1	0	1	1	1	1	1	0	NA	1
1	1	1	1	0	NA	0	0	0	0	0	0	1	0	NA	0	1	1	1	0	0	1	0	0	1	1	0	1	1	1	1	NA	1	0	1	NA	1	1	0	1	0	0	0	0	1	1	0	0	1	0
1	1	1	1	1	1	1	1	1	1	1	1	1	1	NA	1	1	1	1	1	1	1	1	1	1	1	1	1	1	1	1	NA	1	1	1	NA	NA	0	1	0	1	1	1	1	1	1	1	1	NA	1
1	1	1	1	0	0	0	0	0	0	0	0	1	0	1	1	1	1	1	0	0	0	0	1	1	1	0	1	0	1	0	0	1	0	1	1	1	0	0	0	0	1	0	1	1	1	0	0	1	1
1	0	1	0	0	NA	0	1	1	0	0	0	0	0	1	0	1	1	0	1	1	NA	1	NA	0	0	0	1	0	1	0	0	1	0	0	NA	1	1	0	0	1	1	1	0	1	1	1	0	1	0
0	0	0	0	0	1	0	0	0	0	0	0	0	0	NA	0	0	0	1	0	0	0	0	0	0	0	0	0	0	0	0	0	0	0	1	0	0	0	0	0	0	1	0	0	0	0	0	0	0	0
1	0	1	0	0	NA	0	1	1	0	0	0	0	0	NA	0	1	1	0	1	1	1	1	1	0	0	0	1	0	1	1	0	1	0	0	1	1	1	0	NA	1	1	1	0	1	1	1	0	1	0
0	0	0	0	0	1	0	0	0	0	0	0	0	0	NA	0	0	0	0	0	0	0	0	0	0	1	0	0	0	0	0	0	0	1	0	0	0	0	0	0	0	0	0	0	0	0	0	1	0	0
1	1	NA	NA	1	1	1	1	1	1	1	1	1	NA	NA	1	NA	NA	1	1	1	1	1	NA	NA	1	1	1	NA	1	0	NA	1	1	1	NA	NA	1	1	1	1	1	1	1	1	1	1	1	1	1
1	1	1	1	1	1	1	1	1	1	1	1	1	1	1	1	1	1	1	1	1	1	1	1	1	1	1	1	1	1	0	NA	1	1	1	1	NA	1	1	1	1	1	1	1	1	1	1	1	NA	1
1	1	1	1	0	NA	0	1	1	1	1	0	1	0	0	0	1	1	0	1	0	1	0	1	1	1	0	1	1	1	0	1	1	1	0	1	1	1	1	0	1	1	1	1	1	1	1	0	NA	1
1	0	1	0	0	0	0	1	1	1	0	0	1	0	0	1	1	0	0	0	0	0	0	0	1	NA	0	NA	1	1	0	0	1	1	0	NA	NA	1	1	0	1	0	0	0	1	1	NA	0	0	0
1	1	1	0	0	NA	0	0	0	1	0	1	1	0	0	0	1	0	0	0	0	0	0	0	1	1	0	1	0	1	0	1	1	0	0	0	0	0	0	1	1	0	0	0	1	1	1	0	0	0
0	0	0	0	1	0	1	1	1	0	1	0	0	1	0	0	0	0	0	1	1	0	1	0	0	0	1	0	0	0	0	0	0	1	0	NA	0	0	1	0	0	1	1	0	0	0	0	1	1	0
0	0	0	0	0	0	0	0	0	0	0	0	0	0	0	0	0	0	0	0	0	0	0	NA	0	0	0	0	0	0	1	0	0	0	0	NA	0	0	0	0	0	0	0	0	0	0	0	0	0	0
0	0	0	NA	0	1	0	0	0	0	0	1	0	0	0	0	0	0	0	0	0	0	0	0	0	0	0	0	0	0	0	0	0	0	0	NA	0	0	0	1	0	0	0	0	0	0	0	0	0	0
0	0	0	1	0	0	0	0	0	0	0	0	0	0	0	0	0	0	0	0	0	0	0	0	0	0	0	0	0	0	0	0	0	0	0	1	0	0	0	0	0	0	0	0	0	0	0	0	0	0
1	NA	1	1	0	NA	0	0	0	1	NA	0	1	0	NA	1	1	1	1	1	0	1	0	0	NA	1	0	1	1	1	1	NA	1	1	1	NA	0	1	0	0	1	0	1	0	1	NA	1	0	0	0
0	0	0	0	1	1	1	1	1	0	0	1	0	1	0	0	0	0	0	0	1	0	1	1	0	0	1	0	0	0	0	0	0	0	0	1	1	0	1	1	0	1	0	0	0	0	NA	1	1	0
1	1	1	1	0	NA	0	0	0	1	1	0	1	0	1	1	1	1	1	1	0	1	0	0	1	1	0	1	1	1	1	1	1	1	1	NA	0	1	0	NA	1	0	1	1	1	1	1	0	0	1
1	1	1	NA	1	1	1	1	1	1	1	1	1	1	1	1	1	NA	1	1	1	1	1	1	NA	1	1	1	NA	1	1	NA	1	1	1	0	NA	1	1	1	1	NA	1	1	1	1	1	1	NA	1
1	0	1	0	0	0	0	0	0	1	0	0	1	0	NA	0	1	1	0	0	0	NA	0	0	1	1	0	1	0	1	0	0	1	0	0	0	0	0	0	0	1	0	0	0	1	1	1	0	0	0
1	1	1	1	NA	1	1	1	1	1	1	1	1	1	NA	1	1	1	1	1	1	1	1	1	1	1	1	1	1	1	1	NA	1	NA	NA	NA	NA	1	1	1	1	1	1	1	NA	1	1	1	NA	1
1	0	NA	0	0	0	0	0	0	0	0	0	0	0	1	1	1	1	0	0	0	1	0	NA	0	0	0	1	1	1	0	0	0	0	0	0	0	0	1	0	1	1	0	0	0	1	0	0	0	0
0	0	0	1	0	NA	0	0	0	0	1	1	0	0	0	0	0	0	1	0	0	0	1	0	1	1	0	0	0	0	1	0	0	1	1	0	0	0	0	1	0	0	0	1	0	0	0	1	0	1
1	1	1	NA	1	1	1	0	0	0	1	0	1	1	1	1	1	1	1	1	1	1	1	1	1	1	NA	1	0	1	1	NA	1	1	1	1	1	0	0	0	0	1	1	1	1	1	0	1	NA	1
0	0	0	NA	1	NA	1	0	0	1	0	0	1	1	NA	0	0	0	0	0	0	0	0	0	0	0	1	0	0	0	0	1	0	0	0	0	0	0	0	0	0	0	0	0	0	0	0	0	0	0
1	0	1	0	1	NA	1	0	0	1	0	1	1	1	1	0	NA	1	0	0	1	1	1	0	1	1	1	1	0	1	0	0	1	1	0	0	0	0	0	1	1	1	0	0	1	1	1	1	1	0
1	1	1	1	1	1	1	0	0	1	1	1	1	1	1	1	1	1	0	1	1	1	1	0	1	1	1	1	0	1	0	NA	1	1	0	0	0	0	0	1	1	1	1	1	NA	1	1	1	1	1
1	1	NA	1	1	1	1	1	1	1	1	1	1	NA	NA	1	NA	1	1	NA	NA	1	1	0	1	1	1	1	0	1	0	1	1	1	1	0	1	0	1	1	1	1	1	1	1	1	1	1	NA	1
1	1	1	1	1	NA	1	NA	0	1	1	NA	1	1	1	NA	1	1	NA	1	NA	NA	1	1	1	0	1	NA	1	1	0	0	NA	1	0	0	0	NA	1	NA	1	1	1	1	NA	1	1	0	1	NA
1	0	1	0	0	0	0	0	0	0	0	0	1	0	NA	1	1	NA	0	0	0	1	0	1	NA	1	0	1	0	1	0	0	1	0	0	1	0	0	0	0	0	1	0	0	1	1	0	0	0	0
0	1	0	0	NA	1	NA	1	1	1	1	1	0	NA	NA	0	0	0	1	1	1	0	1	1	0	0	1	0	0	0	0	0	0	1	0	0	0	0	1	1	1	0	1	0	0	0	1	1	1	0
1	1	1	0	0	0	0	1	1	NA	0	0	1	0	1	0	1	1	0	0	0	1	1	0	1	1	0	1	0	1	0	0	1	0	0	0	0	0	0	0	0	1	0	0	1	1	0	0	0	0
1	0	1	0	0	0	0	0	0	0	0	0	1	0	1	0	1	1	0	0	0	NA	0	0	1	NA	0	1	0	1	0	0	1	0	0	0	0	0	0	0	0	1	0	0	NA	1	0	0	0	0
1	0	1	0	0	0	0	0	0	1	0	0	1	0	1	0	1	NA	1	0	0	1	0	1	1	1	0	NA	0	1	0	1	1	1	1	1	1	0	0	0	1	1	0	0	NA	NA	NA	0	1	0
NA	0	1	0	0	0	0	0	0	0	0	0	NA	0	1	0	0	0	NA	0	0	0	0	0	0	0	0	0	0	1	0	0	0	0	1	0	0	0	0	0	1	1	0	0	0	1	1	0	0	0
0	1	0	0	0	0	0	0	0	0	0	0	0	0	NA	0	0	0	1	0	0	0	0	1	0	0	0	0	0	0	0	0	0	NA	1	0	0	0	NA	0	0	0	0	1	0	0	0	0	1	1
0	0	0	0	0	1	0	1	1	0	0	1	0	0	0	1	0	0	0	0	0	0	0	0	0	0	0	0	0	0	1	0	0	0	0	1	1	0	1	1	0	0	0	0	0	0	0	0	0	0
0	0	0	0	0	0	1	0	0	1	0	0	0	1	0	0	0	0	0	0	1	0	1	0	0	0	1	0	0	0	0	1	0	0	0	0	0	0	0	0	0	0	0	0	0	0	0	0	0	0
1	0	1	0	1	1	1	NA	1	0	0	1	0	NA	0	NA	1	1	1	1	0	NA	1	NA	0	1	1	1	1	1	1	1	1	0	1	0	NA	1	1	0	1	1	1	1	1	1	1	0	NA	1
0	0	0	0	1	0	1	0	0	1	0	0	0	NA	0	0	0	0	0	1	0	0	0	0	0	0	1	0	1	0	0	1	1	0	NA	0	0	0	0	0	0	0	1	0	1	0	1	0	0	0
1	1	1	1	0	1	0	1	1	0	NA	NA	0	0	0	1	NA	1	1	0	0	1	1	1	1	1	0	1	0	1	1	0	0	0	NA	NA	1	1	NA	1	1	1	0	1	0	1	0	0	1	1
0	0	0	0	1	1	1	0	0	1	0	0	0	1	1	1	0	1	1	0	1	1	1	1	0	NA	1	0	1	0	1	1	0	0	1	1	0	1	0	0	1	0	0	0	0	0	1	1	1	0
1	1	1	1	1	1	1	0	0	1	1	1	1	1	1	1	1	NA	1	1	1	1	1	1	NA	1	1	1	1	1	1	1	1	1	1	1	NA	1	NA	1	1	1	1	1	1	1	1	1	1	1
1	1	1	NA	1	0	1	1	1	1	1	0	1	NA	1	1	1	1	0	1	1	NA	0	NA	NA	1	1	1	1	1	1	NA	1	1	1	1	1	1	1	0	1	1	1	0	NA	1	1	1	NA	0
0	1	0	0	0	0	0	0	0	0	0	0	0	0	0	1	0	0	0	0	1	0	0	0	1	1	0	0	1	0	0	0	0	0	0	0	0	1	0	0	0	0	0	0	0	0	0	0	0	0
1	0	1	0	0	0	0	0	0	0	1	0	1	0	0	0	NA	1	0	0	0	1	NA	1	0	0	0	1	0	1	0	0	0	0	1	0	0	0	0	0	1	1	0	0	0	1	0	0	0	0
1	0	1	0	0	0	0	0	0	0	0	0	0	0	0	1	NA	1	0	0	1	1	0	1	1	1	0	1	1	1	0	0	0	1	0	0	0	1	0	0	1	1	0	0	0	1	0	NA	0	0
1	0	1	0	1	0	1	1	1	1	1	0	1	0	1	1	1	0	1	1	1	0	0	0	NA	1	1	1	1	0	1	0	1	0	1	1	NA	0	0	0	1	1	1	1	1	1	1	1	NA	1
1	1	1	0	0	NA	0	0	0	0	1	0	1	0	0	0	1	0	0	1	0	0	0	1	1	1	0	1	0	1	0	0	1	1	0	1	0	0	0	0	0	1	1	0	1	1	0	0	0	0
1	1	1	0	NA	1	0	0	0	0	1	1	0	0	0	0	1	1	1	0	0	1	0	NA	0	0	1	1	0	1	1	0	0	0	0	0	0	1	1	0	0	1	0	1	0	1	0	0	0	1
1	0	1	1	0	0	0	0	0	1	1	0	1	0	0	1	1	0	0	1	0	0	0	1	1	1	0	1	0	1	0	0	1	1	0	1	0	0	0	0	1	1	1	0	1	1	1	0	1	0
1	1	1	1	0	NA	0	0	0	0	1	0	0	0	1	1	1	1	0	0	0	1	0	1	0	0	1	1	0	1	1	0	0	0	1	1	1	NA	1	0	0	1	0	0	0	1	0	0	1	0
1	0	1	0	1	NA	1	0	0	0	0	1	1	1	0	0	1	0	0	0	1	0	1	0	1	1	1	1	0	1	0	0	1	0	0	0	0	0	0	1	0	1	0	1	1	1	0	1	0	1
1	1	1	1	0	1	0	1	1	1	1	1	1	0	1	1	1	NA	1	1	0	1	0	1	1	1	0	1	1	1	1	1	1	1	1	1	1	1	1	1	1	1	1	1	1	1	1	0	NA	1
0	0	0	0	0	1	0	1	1	0	0	1	0	0	0	0	0	1	0	0	0	1	0	NA	0	0	0	0	1	0	1	1	0	0	0	0	0	1	1	1	0	0	0	0	0	0	0	0	0	0
1	1	1	1	1	1	1	1	1	1	1	1	NA	1	NA	1	1	1	1	0	1	1	1	1	1	1	1	1	1	1	1	1	1	1	1	1	NA	1	1	1	1	1	0	1	1	1	1	0	NA	1
0	0	0	0	0	0	0	0	0	0	0	0	0	0	NA	0	0	0	0	0	0	0	0	0	0	0	0	0	0	0	0	0	0	0	0	0	0	0	0	0	0	0	0	0	0	0	0	0	0	0
1	1	1	1	1	1	1	0	0	1	1	1	1	1	NA	1	1	1	1	1	1	1	1	1	1	1	1	1	1	1	0	1	1	1	0	1	1	1	1	0	1	1	1	1	1	1	1	1	NA	1
1	1	1	1	1	1	1	1	1	1	1	1	NA	1	NA	0	1	NA	0	1	1	NA	1	1	NA	1	1	1	0	1	1	0	NA	1	0	1	1	0	1	1	1	NA	1	0	1	1	1	1	0	0
NA	NA	1	0	1	NA	1	NA	0	1	1	1	1	1	1	0	1	0	1	0	1	1	1	NA	1	NA	NA	1	1	1	1	1	1	1	1	0	1	1	0	1	NA	1	1	1	1	1	1	1	1	0
0	0	0	1	0	0	0	0	0	0	0	0	0	0	1	1	0	0	0	0	0	0	0	0	0	0	0	0	0	0	0	0	0	0	0	0	1	0	0	0	0	0	0	0	0	0	0	0	0	0
0	1	0	1	1	1	1	0	0	0	1	0	1	1	NA	1	0	0	0	1	0	1	0	0	1	0	0	0	1	0	0	NA	0	1	0	0	0	1	0	0	1	1	1	0	0	0	1	1	1	0
0	0	0	0	0	1	0	0	0	0	1	1	0	0	0	0	0	0	NA	0	0	0	0	0	1	0	0	0	0	0	1	0	0	0	0	0	1	0	0	0	0	0	0	1	0	0	0	0	0	1
1	1	1	1	1	1	1	0	0	1	1	1	0	1	1	1	1	1	1	1	1	1	1	1	1	1	1	1	NA	1	0	NA	1	1	0	1	1	1	1	NA	1	1	1	1	1	1	0	1	1	1
1	0	NA	0	0	0	0	0	0	1	0	0	1	0	0	0	0	0	0	0	0	0	0	0	1	1	0	1	0	1	0	0	1	0	0	0	0	0	0	0	0	1	0	0	1	1	1	0	0	0
1	0	1	0	0	0	0	0	0	0	0	0	0	0	NA	0	1	NA	0	0	0	0	0	1	0	1	0	1	0	1	0	0	1	0	0	0	0	0	0	0	0	0	0	0	1	1	0	0	0	0
1	0	1	0	0	0	0	0	0	0	0	0	0	0	NA	0	NA	1	0	0	0	0	0	1	0	1	0	1	0	1	0	0	1	0	0	0	0	0	0	0	0	0	0	0	1	1	0	0	0	0
0	0	0	NA	0	0	1	1	1	0	0	0	0	0	NA	1	0	0	0	0	0	0	0	0	0	0	0	0	0	0	0	0	0	0	0	0	1	0	0	0	0	0	0	1	0	0	0	0	1	1
1	1	1	0	0	1	0	0	0	1	0	1	1	0	0	0	NA	0	0	0	0	0	0	1	1	1	0	1	0	1	1	0	1	0	1	0	0	0	0	1	1	1	0	1	1	1	1	0	1	1
1	1	1	1	1	1	1	NA	1	1	0	1	1	1	1	1	1	1	1	0	1	1	1	1	1	1	1	1	NA	1	1	1	1	0	1	NA	1	0	1	1	1	1	0	1	NA	NA	1	1	1	1
0	0	0	0	0	NA	0	0	0	0	0	1	0	0	0	0	0	0	0	1	0	0	0	0	0	0	0	0	0	0	0	0	0	NA	0	0	0	0	0	NA	0	0	1	0	0	0	0	0	0	0
0	0	0	0	0	0	0	0	0	0	0	0	0	0	0	0	0	0	0	1	0	0	1	0	0	0	0	0	0	0	0	0	0	0	0	0	0	0	0	0	0	1	1	0	0	0	1	1	0	0
1	1	NA	0	0	1	0	0	0	0	0	1	1	0	1	0	1	1	1	NA	1	1	1	1	1	NA	1	1	0	1	1	0	1	0	0	NA	1	NA	1	0	0	0	NA	1	NA	1	1	1	0	1
1	1	NA	NA	0	1	0	0	0	0	0	NA	1	0	NA	1	1	1	1	1	1	1	NA	NA	1	1	1	1	1	1	1	0	1	0	1	1	1	1	NA	0	0	1	1	1	1	1	1	1	0	1
0	0	0	0	0	1	0	1	1	0	1	0	0	0	0	1	0	0	1	0	0	0	0	1	0	0	0	0	0	0	0	0	0	0	0	0	0	0	1	0	0	0	0	0	0	0	0	0	0	0
1	0	1	1	1	NA	0	0	0	0	0	1	1	1	1	0	1	0	0	1	1	0	1	0	NA	1	1	1	1	1	1	1	1	1	1	1	0	1	0	1	0	1	1	1	NA	1	0	1	1	1
1	0	1	1	1	1	1	0	0	1	0	1	1	NA	1	1	NA	1	1	1	1	1	1	NA	1	1	1	1	1	1	1	NA	1	1	1	1	1	1	0	1	1	1	1	0	1	1	1	1	NA	0
1	0	1	0	0	0	0	0	0	0	0	0	1	0	1	0	NA	1	0	0	0	0	0	0	NA	1	0	1	0	1	0	0	1	0	1	0	0	0	0	0	0	1	0	0	1	NA	0	0	0	0
1	1	1	0	0	NA	0	1	1	0	0	1	1	0	1	1	1	NA	0	1	0	NA	0	NA	NA	1	0	1	0	1	1	NA	1	1	NA	0	0	0	1	NA	0	1	1	1	1	1	0	0	0	1
1	0	1	1	1	NA	1	1	1	1	0	0	0	NA	1	1	1	1	0	0	0	1	0	1	1	1	1	1	0	1	1	1	1	1	0	1	1	0	0	0	1	1	0	0	1	1	0	0	1	0
0	0	0	1	1	1	1	0	0	1	1	0	0	1	0	0	0	0	1	0	1	0	1	0	0	0	1	0	1	0	0	0	0	0	0	NA	1	1	0	0	1	0	0	0	0	0	1	1	1	NA
1	1	1	0	0	1	0	1	1	0	0	1	1	NA	1	1	1	1	0	1	0	1	NA	1	1	1	0	1	0	1	1	NA	1	1	1	0	0	NA	1	1	0	1	1	1	1	NA	0	0	0	1
1	0	1	0	0	0	0	0	0	0	0	0	1	0	1	0	1	0	0	0	0	1	0	0	1	NA	0	1	0	1	0	0	1	0	1	0	0	0	0	0	0	1	0	0	1	1	0	0	0	0
0	0	0	1	1	0	0	0	0	0	1	0	0	1	1	0	0	1	0	0	1	0	1	0	0	0	1	0	0	0	0	0	0	0	0	0	0	0	0	0	0	0	0	0	0	0	0	1	0	0
1	0	1	0	0	1	0	0	0	1	0	0	0	0	0	0	1	1	0	0	1	0	0	1	0	1	0	1	0	1	1	0	1	0	0	0	0	1	0	0	0	0	0	0	1	1	0	0	0	0
1	1	1	1	1	1	0	1	1	0	1	1	1	1	1	1	1	0	1	1	1	1	NA	1	1	1	1	1	1	1	1	NA	1	1	1	1	1	1	NA	1	0	1	1	1	1	NA	0	1	NA	1
1	1	1	1	1	1	1	NA	1	1	1	1	1	1	1	1	1	0	1	1	1	1	1	1	1	NA	1	1	1	1	1	1	NA	1	NA	0	1	1	1	1	1	1	NA	1	1	NA	1	1	1	1
1	1	1	1	0	0	0	1	1	1	1	0	1	0	1	1	NA	1	0	1	0	1	1	1	0	1	0	1	1	1	0	0	1	1	1	NA	1	0	1	0	0	0	1	0	1	1	1	1	0	0
1	1	1	0	1	0	0	1	1	0	0	1	0	0	0	0	1	1	1	1	0	1	0	1	0	NA	1	1	0	1	1	0	1	1	1	NA	NA	1	NA	0	1	1	0	1	1	1	0	0	NA	NA
0	1	0	1	0	NA	0	0	0	0	1	1	1	0	0	1	0	0	1	0	0	0	0	0	0	0	1	0	0	0	1	0	0	NA	NA	0	0	0	0	0	0	0	0	1	0	0	0	0	0	1
1	1	1	NA	1	1	0	1	1	1	1	1	1	1	1	1	NA	NA	1	1	1	1	1	1	1	1	1	1	1	1	0	NA	1	1	1	1	0	1	1	1	1	1	1	1	1	1	1	1	1	1
NA	0	1	0	0	0	0	0	0	NA	0	0	1	0	0	1	1	0	0	1	0	0	0	1	1	0	0	1	0	1	0	0	1	0	1	0	0	0	0	0	NA	1	1	0	0	NA	1	0	0	0
1	1	NA	NA	0	1	0	0	0	0	0	1	0	0	0	1	NA	1	1	1	1	1	0	1	1	1	1	NA	1	1	1	0	NA	0	1	1	1	1	0	1	0	0	1	1	1	1	1	1	0	1
1	1	1	1	1	1	1	1	1	1	1	1	1	NA	1	1	1	1	1	1	1	1	0	1	0	1	1	1	1	1	1	1	1	1	1	1	1	NA	1	1	1	1	1	1	1	1	NA	1	1	1
1	1	1	1	1	NA	0	1	1	1	1	0	1	1	NA	1	1	NA	1	1	1	1	1	1	1	1	1	1	1	1	1	NA	1	1	1	1	1	NA	1	1	1	1	1	1	1	1	1	1	NA	1
0	0	0	NA	1	0	0	0	0	1	1	0	0	1	0	1	0	0	1	0	1	1	1	0	0	0	1	0	1	0	0	0	0	0	0	1	0	NA	1	0	1	0	0	0	0	0	1	1	NA	0
0	1	0	NA	1	1	1	0	0	1	0	1	0	1	0	0	0	0	1	0	1	0	0	0	0	0	1	0	0	0	0	1	0	1	1	0	1	0	0	0	0	1	1	NA	0	0	0	0	1	1
1	1	1	0	1	1	1	1	1	1	1	1	1	1	1	1	1	1	1	1	1	1	1	NA	1	1	1	1	1	1	0	NA	1	1	1	1	1	1	0	1	1	1	1	1	1	1	1	1	1	1
1	1	NA	1	1	NA	1	1	1	1	1	1	NA	NA	1	1	NA	1	0	1	1	NA	1	1	NA	1	1	1	1	1	1	0	NA	1	NA	1	NA	1	1	1	1	1	1	0	1	1	1	1	1	0
1	1	1	NA	1	1	1	1	1	1	1	1	1	1	NA	1	1	NA	1	0	1	0	1	1	1	1	1	1	1	1	0	NA	0	1	1	1	NA	1	1	0	1	1	0	1	0	1	0	0	1	1
1	0	1	1	1	1	1	1	1	1	1	1	0	1	NA	1	1	NA	1	0	1	1	0	1	1	1	1	1	0	1	0	1	0	0	0	0	0	0	1	0	0	1	1	1	0	1	0	0	NA	1
1	0	1	0	1	0	1	0	0	1	0	0	0	1	0	0	1	1	0	1	0	1	0	1	1	1	1	1	0	1	0	1	1	0	0	0	0	1	0	0	0	1	0	0	1	1	1	1	1	0
0	0	0	0	1	0	1	0	0	1	0	0	0	1	0	0	0	0	0	1	0	1	0	0	0	0	1	0	0	0	0	NA	1	0	0	0	0	NA	0	0	0	1	0	0	1	0	NA	1	1	0
1	1	1	0	1	0	1	1	1	1	0	0	1	0	1	1	1	0	1	0	1	1	1	1	1	1	0	1	1	1	1	1	1	0	1	1	0	1	1	NA	1	1	0	1	1	1	1	1	1	1
1	0	1	0	0	0	1	1	1	0	0	0	1	0	1	0	1	0	0	0	0	0	0	0	1	1	0	1	0	1	0	1	1	0	1	NA	1	0	1	0	0	1	0	0	1	1	0	0	0	0
1	0	1	0	0	1	1	1	1	1	0	1	1	0	1	0	1	0	0	0	0	0	0	0	1	1	0	1	1	1	0	0	1	0	1	0	1	1	1	1	1	1	0	0	1	1	1	0	0	0
0	0	0	0	0	1	0	0	0	1	1	1	0	0	0	1	0	0	0	0	0	0	0	NA	0	0	0	0	1	0	0	0	0	0	0	0	0	0	1	NA	1	0	0	0	0	0	1	0	0	0
0	0	0	0	0	0	0	0	0	0	0	0	0	0	0	0	0	0	0	0	1	0	0	0	0	0	0	0	0	0	1	0	0	0	0	0	0	0	0	0	1	0	0	0	0	0	0	0	0	0
0	0	0	0	1	0	0	0	0	0	0	0	0	0	0	0	0	0	0	0	1	0	1	0	0	0	0	0	0	0	0	0	0	0	0	0	0	0	0	0	0	0	0	0	0	0	0	1	0	0
0	1	0	0	0	0	0	0	0	0	0	0	0	1	0	0	0	0	1	0	0	0	0	0	0	0	1	0	0	0	0	0	0	0	0	1	0	0	1	1	0	0	0	1	0	0	0	0	0	1
0	0	0	0	0	0	0	0	0	0	0	0	0	0	0	0	0	0	0	0	0	0	0	0	0	0	0	0	0	0	0	0	0	0	0	0	0	0	0	0	0	0	0	0	0	0	0	0	0	0
0	NA	0	0	0	1	0	NA	0	1	1	1	0	1	0	0	0	1	0	1	0	1	0	0	0	0	1	0	0	0	1	1	0	1	0	1	1	0	1	1	1	0	1	0	0	0	1	0	0	0
0	0	0	0	0	0	0	1	1	0	0	0	0	0	NA	0	0	0	0	0	0	0	0	0	0	0	0	0	0	0	0	0	0	0	0	0	0	0	0	0	0	0	0	0	0	0	0	0	0	0
1	0	0	0	1	0	0	0	0	0	0	0	1	0	NA	0	1	1	0	0	1	0	1	1	1	1	0	1	0	1	0	0	1	0	1	0	0	0	0	0	0	1	0	0	1	1	0	1	1	0
0	0	0	0	0	NA	0	1	1	0	0	0	0	0	NA	0	0	0	0	0	0	0	0	1	0	0	0	0	0	0	0	0	0	0	0	1	0	0	0	0	0	0	0	0	0	0	0	0	0	0
1	0	1	1	1	NA	1	0	0	1	1	1	1	1	NA	1	1	1	1	1	1	NA	1	0	1	1	1	1	0	1	1	NA	1	1	1	NA	0	0	1	0	1	1	1	1	1	1	1	1	1	1
1	1	1	1	1	NA	1	1	1	1	1	1	1	1	1	1	1	1	1	1	1	1	1	0	1	1	1	1	1	1	1	1	1	1	NA	1	1	1	1	1	1	1	1	1	NA	1	0	1	1	1
1	1	1	1	1	1	1	1	NA	1	1	1	1	1	1	NA	1	1	1	1	1	1	NA	0	1	NA	1	NA	1	1	1	0	1	1	1	NA	1	1	1	1	1	1	1	1	1	1	1	1	1	1
1	0	1	1	0	1	0	0	0	0	0	NA	0	0	0	1	1	NA	1	NA	0	0	0	0	0	1	0	1	0	NA	0	0	1	0	0	1	0	0	0	0	0	0	0	0	1	1	1	1	0	0
0	0	0	1	1	1	1	0	0	1	1	1	1	NA	0	0	0	0	1	1	1	1	1	0	NA	0	1	0	1	0	1	NA	1	NA	0	0	1	0	0	0	1	0	0	1	1	0	1	1	1	1
1	1	1	0	0	1	1	0	0	1	0	1	1	1	NA	1	1	0	0	1	1	1	0	0	1	NA	1	1	0	1	0	NA	1	1	1	0	0	0	1	1	1	1	1	0	1	1	1	0	0	0
1	1	1	1	NA	1	1	1	1	NA	1	1	1	1	1	1	NA	1	1	1	1	1	NA	NA	1	NA	1	NA	1	1	0	NA	NA	1	1	1	1	NA	1	NA	1	1	1	1	1	1	1	1	1	1
1	1	1	1	1	1	1	1	1	1	1	1	1	NA	1	NA	NA	NA	1	NA	NA	NA	1	1	1	1	1	1	NA	1	1	NA	1	1	1	NA	1	1	1	1	1	1	1	1	1	NA	1	1	NA	1
0	1	1	1	0	NA	1	1	1	0	0	0	0	1	NA	1	0	0	1	1	1	0	0	1	0	0	1	0	0	0	0	0	0	1	0	1	0	0	0	1	0	0	1	1	0	0	0	0	0	NA
1	0	0	0	0	0	0	0	0	0	1	0	1	0	NA	0	1	NA	0	0	0	1	0	0	1	1	0	1	0	1	0	0	1	0	1	0	0	0	1	0	0	1	0	0	1	1	0	0	0	0
1	1	0	1	0	0	1	1	1	0	1	0	1	1	1	1	1	1	1	1	1	1	0	1	1	1	1	1	0	1	0	0	1	1	NA	0	0	0	1	1	0	1	1	1	1	1	0	0	0	1
1	0	0	0	NA	0	NA	0	0	1	1	0	1	0	1	0	1	0	0	0	0	1	0	1	0	1	0	1	0	1	NA	0	1	0	1	0	0	0	0	0	1	1	0	0	1	1	1	0	0	0
1	1	1	1	0	NA	0	0	0	0	0	1	0	0	1	1	1	1	0	0	0	1	0	1	1	1	0	1	0	1	NA	0	0	1	1	1	1	0	0	0	0	1	1	1	0	1	1	0	1	1
0	0	0	1	1	NA	1	1	1	1	1	1	1	1	NA	1	0	0	1	1	1	0	1	0	1	0	1	0	1	0	1	NA	1	1	0	0	0	0	1	1	0	0	0	1	1	0	0	1	1	1
0	0	0	0	0	0	0	0	0	0	0	0	0	0	0	0	0	0	0	1	0	0	0	0	0	0	0	0	0	0	0	0	1	1	0	0	0	0	0	0	0	0	0	1	1	0	0	1	0	1
1	1	1	NA	0	1	1	0	0	NA	1	1	1	1	1	1	1	0	1	1	1	1	0	0	0	1	1	1	1	1	1	1	1	1	1	1	1	1	0	0	0	1	1	1	1	1	1	0	NA	1
1	0	1	0	1	NA	1	1	1	1	0	0	0	1	1	1	1	1	1	1	1	0	0	1	1	1	1	1	1	1	1	1	1	1	1	NA	NA	1	NA	NA	1	1	1	0	1	1	1	1	1	0
0	0	0	0	0	NA	1	0	0	0	0	0	0	1	0	0	0	0	0	0	1	0	0	0	0	0	1	0	0	0	0	0	0	0	0	1	1	0	0	0	0	0	0	0	0	0	0	0	0	0
0	0	0	0	0	NA	1	0	0	0	0	0	0	1	0	0	0	0	0	0	1	0	0	0	0	0	1	0	0	0	0	0	0	0	0	1	1	0	0	0	0	0	0	0	0	0	0	0	0	0
1	0	1	1	0	1	0	0	0	0	0	1	0	0	NA	0	1	1	1	0	0	0	0	1	0	1	0	1	1	1	1	0	0	1	1	0	0	1	0	0	1	1	1	1	0	1	1	0	0	1
1	0	0	0	0	0	0	0	0	0	0	0	0	0	NA	0	1	0	0	1	0	0	0	0	1	1	0	1	1	1	0	0	1	1	1	NA	1	NA	NA	0	0	1	1	0	1	1	0	0	0	0
0	1	1	1	1	1	1	1	1	1	1	1	1	1	NA	1	NA	1	1	0	1	1	1	0	0	0	1	0	0	0	1	NA	0	0	0	NA	0	0	1	1	1	0	0	1	0	0	0	1	1	1
NA	1	NA	NA	0	1	1	1	1	1	1	1	1	1	NA	0	0	1	1	1	1	0	1	NA	NA	NA	1	1	1	1	1	1	1	1	1	NA	1	1	1	1	1	1	1	1	1	1	NA	1	NA	1
0	1	0	1	0	1	0	0	0	0	0	1	0	NA	0	0	0	NA	1	1	0	1	0	NA	0	0	0	0	NA	0	1	0	0	1	0	NA	1	1	0	0	0	0	1	1	0	0	0	0	1	1
0	NA	0	1	0	1	1	1	1	0	1	1	1	1	1	0	0	1	1	1	1	1	1	1	1	0	1	0	0	NA	NA	1	0	1	0	1	1	0	1	1	0	1	1	1	0	0	1	0	1	1
1	1	1	1	NA	1	0	0	0	1	1	1	1	0	NA	1	1	0	1	NA	0	0	1	NA	0	1	0	1	1	1	1	1	1	1	1	NA	1	NA	0	0	1	1	1	1	1	1	0	1	1	1
0	0	0	0	0	1	1	1	1	0	0	0	1	1	1	0	0	1	0	0	1	1	1	1	1	0	1	0	0	0	0	0	0	0	0	0	0	0	1	1	NA	1	0	0	0	0	1	0	1	0
0	0	0	0	0	0	0	0	0	0	0	0	0	0	0	NA	0	0	0	1	0	0	0	0	0	0	0	0	0	0	0	1	0	1	0	0	0	0	0	0	0	0	1	0	0	0	0	0	0	0
0	0	0	0	0	0	0	0	0	0	0	0	0	0	NA	0	0	0	0	0	0	0	0	0	0	0	0	0	0	0	0	0	0	0	0	0	0	0	0	0	0	0	0	0	0	0	0	0	0	0
1	0	1	1	0	0	0	NA	1	0	0	0	0	0	0	0	1	0	1	0	0	0	0	0	1	NA	0	0	0	NA	0	0	0	0	1	0	0	0	1	1	0	0	0	NA	0	0	0	0	0	0
0	1	0	1	0	1	1	0	0	1	1	1	1	0	NA	1	0	1	1	1	0	1	0	1	1	0	0	0	1	0	1	NA	0	1	0	1	1	1	0	0	1	1	1	1	0	0	1	0	1	1
1	0	NA	0	1	1	0	1	1	1	1	1	1	1	1	0	1	1	0	1	NA	1	NA	1	1	NA	1	1	1	1	1	0	1	1	1	1	1	1	1	1	1	1	1	0	1	0	1	1	0	0
NA	1	0	0	0	0	0	1	1	0	0	0	0	1	0	0	1	0	0	1	1	0	0	0	0	1	1	1	1	1	1	0	1	1	0	0	0	NA	1	NA	0	1	1	0	1	1	1	0	0	0
1	1	1	1	1	1	1	0	1	1	1	1	1	1	0	1	NA	1	0	1	1	NA	1	0	1	1	1	1	0	NA	1	1	1	NA	1	1	NA	1	0	NA	1	1	1	1	1	1	1	1	1	1
1	0	0	0	0	NA	0	1	1	1	0	1	0	0	1	0	1	1	0	0	0	NA	1	1	0	NA	0	NA	0	1	1	0	NA	0	NA	1	0	0	1	1	1	0	0	0	1	1	1	0	0	0
0	1	0	1	0	1	0	0	0	1	1	1	1	1	1	0	0	0	1	1	1	0	0	1	0	0	1	0	1	0	1	0	0	1	1	1	1	1	0	0	1	1	1	1	0	0	0	0	1	1
0	0	1	0	0	0	1	0	0	1	0	0	0	0	0	1	0	0	0	0	0	0	1	0	NA	0	0	0	0	0	0	NA	0	0	0	0	0	0	0	0	1	0	0	0	0	0	0	0	1	0
0	1	0	0	0	0	0	1	1	0	1	0	0	0	1	1	0	0	0	1	1	0	0	0	0	0	1	0	0	0	0	0	0	1	0	1	0	0	1	1	0	1	0	0	0	0	0	0	0	0
1	0	1	0	1	NA	0	1	1	0	1	1	1	1	0	1	1	0	0	0	1	0	0	0	NA	1	1	1	0	1	1	1	1	0	0	1	1	0	1	1	0	0	0	0	1	1	1	1	0	0
0	0	0	NA	1	0	0	0	0	1	0	0	0	0	0	0	0	0	NA	0	0	0	0	NA	0	0	0	0	0	0	0	0	0	0	1	0	0	0	0	0	1	0	0	NA	0	0	1	1	0	0
1	1	1	1	NA	1	1	1	0	0	1	1	1	1	0	1	NA	1	1	1	NA	NA	1	NA	1	1	1	1	1	1	1	0	0	NA	0	NA	0	1	1	1	1	NA	1	1	1	1	1	1	1	1
1	1	1	NA	NA	1	1	1	1	NA	1	1	1	1	1	1	1	1	1	1	1	1	1	1	1	1	1	1	1	1	1	0	1	NA	0	NA	NA	NA	1	1	1	1	1	1	1	1	1	NA	1	NA
0	0	0	0	1	0	0	0	0	1	0	0	0	0	0	0	0	0	0	0	1	1	0	0	1	0	NA	0	1	0	1	0	1	0	0	0	0	1	0	0	0	0	1	0	1	0	0	1	1	0
0	1	0	1	0	1	0	1	1	0	1	1	0	0	NA	1	0	0	1	0	0	0	1	0	0	0	0	0	0	0	0	0	0	1	0	NA	1	0	NA	NA	1	0	0	1	0	0	1	0	0	1
1	0	1	0	1	0	1	0	0	1	0	0	0	1	0	0	1	1	0	1	0	NA	0	1	0	1	1	1	0	1	0	1	1	0	0	NA	0	NA	0	0	0	1	0	0	1	1	0	1	1	NA
0	0	0	1	0	0	1	0	0	0	1	0	0	0	NA	NA	0	0	1	1	0	0	0	1	0	0	0	0	0	0	0	0	0	1	1	NA	0	0	0	1	0	0	1	1	0	0	0	0	NA	1
0	NA	0	1	0	1	1	1	1	1	NA	1	0	NA	1	0	0	1	1	1	0	1	0	0	0	0	0	0	0	0	0	0	0	1	0	1	1	0	1	0	0	0	1	1	0	0	0	0	NA	1
0	0	0	1	1	0	0	0	0	0	0	0	0	1	0	0	0	0	0	1	0	0	0	0	0	0	1	0	0	0	0	1	1	0	0	0	0	1	0	0	0	0	0	0	0	0	0	1	1	0
1	1	1	1	1	1	0	1	1	1	1	0	1	NA	1	0	NA	1	1	0	1	NA	1	NA	1	1	NA	1	0	1	1	NA	1	0	1	NA	1	0	1	0	0	0	0	1	1	1	0	1	1	1
1	1	NA	0	1	NA	1	1	NA	1	NA	0	1	1	0	1	1	NA	1	1	NA	1	1	NA	1	1	1	1	NA	NA	NA	0	1	NA	1	0	1	1	NA	1	1	NA	1	1	NA	0	1	1	NA	1
1	1	1	0	1	1	1	1	1	1	1	1	1	NA	1	1	1	NA	0	1	1	1	1	1	1	1	1	1	1	NA	1	1	1	1	1	1	1	1	NA	1	1	1	1	0	1	1	1	1	1	0
0	0	0	0	0	0	0	1	1	0	1	0	0	0	1	0	0	0	0	1	1	0	1	0	1	0	0	0	0	0	0	0	1	0	1	0	0	1	1	NA	0	0	1	0	0	0	0	1	0	0
0	0	0	0	0	0	0	1	1	0	1	0	0	0	0	0	0	0	0	0	0	0	0	0	0	0	0	0	0	0	0	0	0	0	0	1	1	0	1	0	0	0	0	0	0	0	0	0	0	0
1	0	1	0	1	0	0	1	1	0	1	0	0	1	NA	0	1	0	0	0	1	0	0	0	NA	1	1	1	1	1	1	0	1	0	0	0	0	0	1	1	0	0	1	0	1	1	1	1	0	0
0	0	0	NA	0	NA	1	0	0	1	0	1	1	0	NA	1	0	NA	1	1	0	1	1	0	0	0	0	0	0	0	0	1	0	1	1	1	1	1	0	0	1	0	0	1	0	0	0	0	NA	1
0	0	0	0	0	NA	1	0	0	0	1	1	1	0	0	0	0	1	0	1	0	1	0	0	0	0	0	0	0	0	0	NA	0	1	0	1	1	1	0	0	1	0	0	0	0	0	0	0	0	0
0	1	0	1	1	1	1	0	0	1	1	1	0	1	NA	1	NA	0	1	1	1	1	1	0	1	0	1	0	1	0	1	1	1	0	1	1	1	1	0	0	1	0	1	1	0	0	1	1	1	1
0	0	0	NA	0	NA	1	0	0	0	1	1	0	0	NA	1	0	0	NA	0	0	0	0	0	0	0	0	0	1	0	1	0	0	0	0	NA	1	0	0	0	0	0	0	1	0	0	1	0	0	1
1	0	NA	0	0	1	0	NA	NA	1	0	1	0	0	0	0	0	0	0	0	0	0	0	0	0	1	0	1	0	1	0	0	1	0	0	0	1	NA	1	1	1	0	0	0	1	1	0	0	0	0
1	1	0	1	1	1	0	1	1	1	0	1	1	0	NA	1	1	NA	1	1	0	NA	0	1	NA	1	0	1	0	1	0	NA	1	1	1	1	0	1	1	1	1	1	1	1	1	1	1	1	0	1
1	0	0	0	0	0	0	1	1	1	0	0	0	0	0	NA	0	0	1	0	0	0	0	1	0	1	0	1	0	1	0	0	1	0	0	0	0	0	1	1	0	1	1	1	1	1	1	0	0	1
1	0	1	0	1	0	0	0	0	1	1	0	0	0	0	0	NA	0	0	1	1	1	1	1	0	0	0	1	0	0	1	0	1	0	0	0	0	0	0	0	1	1	0	0	NA	0	0	1	0	0
1	0	1	1	0	0	0	0	0	0	1	0	1	0	1	0	1	1	0	0	1	0	1	1	0	1	0	1	0	1	0	0	0	0	0	0	1	1	0	0	0	1	1	1	1	1	1	0	0	1
0	0	0	0	0	0	0	0	0	0	0	0	0	0	0	0	0	0	0	0	0	1	0	0	1	0	0	0	0	0	0	0	0	0	0	0	0	0	0	0	1	0	0	0	0	0	0	0	0	0
1	0	1	0	0	0	0	0	0	1	1	0	0	0	0	0	NA	0	0	0	0	0	0	1	0	1	0	0	0	1	0	0	1	0	0	0	0	0	0	0	0	1	1	0	1	1	1	0	0	0
1	1	1	1	1	NA	1	1	1	1	0	0	NA	1	NA	1	1	1	0	1	0	1	0	1	1	1	1	1	0	1	0	NA	1	0	1	1	0	0	1	1	1	1	0	1	1	1	1	1	NA	1
1	NA	1	1	1	NA	1	NA	1	NA	1	1	0	1	NA	1	1	1	1	1	0	1	1	1	0	0	0	1	0	1	0	1	1	1	0	1	1	1	0	0	0	1	1	0	1	1	1	NA	NA	0
1	1	1	NA	1	1	0	1	1	1	0	1	1	1	NA	NA	1	NA	1	0	1	1	1	NA	NA	1	1	1	1	1	1	1	1	0	NA	NA	NA	NA	1	1	1	1	NA	1	NA	1	1	1	1	1
1	1	1	1	1	1	1	1	1	1	1	1	1	1	1	NA	1	NA	1	0	1	NA	1	NA	1	1	1	1	1	1	1	NA	1	0	1	NA	1	1	1	1	1	1	1	1	1	1	1	1	1	1
1	0	1	0	1	1	1	0	0	1	0	1	1	NA	0	0	1	1	1	0	0	0	0	1	0	1	1	NA	1	1	0	1	0	0	0	0	0	0	0	0	0	1	0	1	1	NA	0	0	1	1
0	0	0	1	0	0	0	0	0	0	0	0	0	0	1	1	0	0	0	0	0	0	0	0	0	0	0	0	0	0	1	0	0	0	0	0	1	0	0	0	0	0	0	0	0	0	0	0	0	0
1	0	1	NA	0	0	0	0	0	0	1	0	0	0	0	0	1	NA	0	0	0	0	1	NA	0	1	0	1	0	1	1	0	0	0	0	0	0	0	0	1	0	1	0	0	1	1	0	0	0	0
1	1	1	0	0	1	0	1	1	0	1	1	0	0	NA	1	1	1	1	0	1	0	1	1	0	1	0	1	0	1	1	0	0	0	1	1	1	0	1	1	1	1	0	1	1	1	0	0	0	1
0	1	0	0	1	1	1	1	1	1	0	1	0	1	NA	0	0	0	1	0	0	0	0	0	0	0	1	0	1	0	0	1	0	0	1	NA	1	0	1	1	1	0	0	1	0	0	1	0	NA	NA
1	0	1	0	NA	0	1	0	0	1	1	NA	1	1	1	1	NA	1	0	0	1	1	1	1	1	1	NA	1	1	1	1	NA	0	1	0	0	0	NA	0	0	1	1	0	0	1	1	1	0	NA	0
0	0	0	0	0	0	0	0	0	0	0	0	0	0	0	0	0	0	0	1	0	0	0	0	0	0	0	0	0	0	0	0	1	0	0	0	0	0	0	0	0	0	1	0	0	0	0	1	0	0
0	0	0	1	0	0	0	0	0	0	0	0	0	0	1	0	0	0	0	1	0	1	0	0	0	0	0	0	0	0	0	0	1	1	1	0	0	1	0	1	0	0	1	1	0	0	0	NA	0	1
1	0	1	1	1	0	1	0	0	1	0	0	1	1	1	0	1	1	0	0	1	1	0	1	0	1	1	1	1	1	NA	1	0	0	0	NA	0	1	0	0	1	1	0	0	1	1	1	0	1	0
1	1	0	1	1	NA	1	1	1	0	1	1	0	1	1	1	0	0	1	0	1	0	1	NA	1	1	1	1	1	1	1	0	1	0	0	1	1	0	1	1	0	0	1	1	1	1	0	1	1	1
NA	NA	NA	1	1	1	1	1	1	1	1	1	1	1	0	1	NA	1	1	1	1	1	1	1	1	NA	1	NA	1	1	NA	NA	1	1	1	1	NA	1	1	NA	1	1	0	1	1	1	1	1	1	1
1	1	1	1	1	1	1	1	1	1	1	1	1	1	NA	0	1	1	1	1	1	1	1	1	1	1	1	1	1	1	0	NA	1	1	0	1	NA	1	1	1	1	1	1	1	1	1	1	1	NA	1
NA	0	NA	0	0	0	0	0	0	0	0	0	0	0	0	0	0	0	0	0	0	0	0	0	NA	1	0	1	0	1	0	0	NA	0	0	0	0	1	0	0	0	0	0	0	1	1	0	0	0	0
1	0	1	0	0	0	0	0	0	0	0	0	0	0	0	0	1	NA	0	1	0	0	0	1	0	1	0	1	0	1	0	1	1	0	0	0	0	0	0	0	0	1	1	0	1	1	1	1	0	0
1	1	1	NA	1	1	1	1	1	1	1	1	1	1	NA	1	NA	NA	1	1	NA	NA	1	1	NA	1	1	1	1	1	0	NA	1	1	NA	1	1	1	1	1	1	1	1	1	1	1	1	1	NA	1
1	1	1	1	1	1	1	1	1	1	1	1	1	1	1	1	0	1	1	1	1	1	1	1	1	1	1	1	1	1	0	1	1	1	1	1	1	1	1	1	1	1	1	1	1	1	1	1	NA	NA
0	0	0	0	1	0	1	0	0	1	0	0	1	1	0	0	0	0	0	0	0	NA	0	0	1	0	1	0	NA	0	0	0	0	1	0	0	0	1	0	0	1	0	0	0	0	0	0	0	1	0
0	1	0	1	1	1	1	1	1	1	1	1	1	1	1	1	1	0	1	0	0	0	1	0	0	0	1	0	1	0	0	0	0	1	1	1	NA	0	1	1	1	0	0	1	0	0	1	0	1	1
1	0	1	0	0	0	0	0	0	0	0	0	0	0	0	0	0	1	0	0	1	1	0	0	1	1	0	0	0	1	0	0	0	0	0	0	0	1	0	0	0	1	0	0	1	1	1	0	0	0
1	0	0	0	0	0	0	1	1	1	0	0	0	0	0	0	1	0	0	0	0	1	0	0	0	1	0	1	0	1	0	0	1	0	0	0	0	1	1	1	1	0	1	0	1	1	1	0	0	0
0	0	1	1	0	0	0	0	0	0	0	0	0	1	1	0	0	0	1	0	0	0	0	1	0	0	0	0	0	0	0	0	0	0	1	1	0	0	0	0	0	0	0	1	0	0	0	0	0	1
0	0	0	0	1	1	0	0	0	0	0	1	0	0	0	1	0	0	0	0	0	0	0	0	NA	0	0	0	0	0	0	0	0	0	0	1	0	0	0	0	0	1	0	0	0	0	0	1	0	0
1	1	NA	1	1	NA	1	1	1	1	1	1	1	NA	NA	1	1	1	1	1	1	1	1	1	1	1	1	1	1	1	1	NA	1	1	NA	0	1	1	1	1	1	1	NA	1	1	1	1	1	NA	1
1	0	0	0	1	0	0	0	0	0	0	0	1	0	1	0	0	1	0	0	NA	0	1	0	0	1	1	1	0	1	0	NA	1	0	0	0	0	0	0	0	0	1	1	0	1	1	0	1	0	0
0	0	0	0	0	0	0	1	1	1	0	0	0	0	0	0	0	1	0	0	0	0	0	0	0	0	0	0	0	0	0	0	0	0	0	0	0	1	1	1	1	0	0	0	0	0	0	0	0	0
0	0	0	1	1	1	0	0	0	0	0	1	0	0	1	0	1	0	1	0	0	0	1	0	0	0	0	0	0	0	0	0	0	0	1	0	0	0	0	0	0	0	0	1	0	0	0	1	1	1
0	0	0	0	0	NA	0	1	1	0	0	0	0	0	0	1	0	0	0	1	0	0	0	0	0	0	0	0	0	0	0	0	0	0	0	0	0	0	1	0	0	0	1	0	0	0	0	0	0	0
1	0	1	0	0	0	1	0	0	0	0	0	0	NA	0	1	1	0	0	0	1	0	0	1	0	NA	1	1	0	1	0	NA	1	0	0	0	0	0	0	0	0	0	0	0	1	1	0	0	0	0
0	0	0	1	0	0	0	0	0	0	1	0	0	0	0	0	NA	0	0	0	1	0	1	0	0	0	0	0	0	0	0	0	0	0	0	1	1	0	0	0	0	0	0	1	0	0	0	0	0	1
1	0	1	0	1	NA	1	1	1	1	0	0	1	1	NA	1	1	NA	0	1	0	1	0	1	NA	0	1	1	1	1	1	1	1	1	0	0	0	1	1	1	1	1	1	0	1	1	0	1	1	0
1	1	1	0	0	0	0	0	0	0	0	0	0	0	0	0	1	1	0	1	1	1	0	1	0	0	0	1	0	1	1	NA	1	1	NA	1	0	0	0	0	0	1	1	0	1	1	1	1	0	0
1	1	1	1	1	1	1	1	1	1	1	0	0	0	NA	1	0	1	1	1	1	0	1	0	0	1	1	1	0	1	1	0	1	1	0	0	0	1	1	1	1	0	1	1	1	1	0	1	0	1
1	0	0	0	0	1	1	1	1	1	0	1	1	1	NA	1	1	NA	0	1	NA	0	0	NA	1	1	0	1	1	NA	1	0	1	1	1	0	NA	NA	1	1	1	1	1	0	1	1	1	0	NA	0
0	0	0	0	0	0	0	1	1	0	0	0	0	0	NA	0	1	0	0	0	0	0	0	0	0	0	0	0	0	0	0	0	0	0	0	0	0	0	1	0	0	0	0	0	0	0	0	0	0	0
0	0	0	0	0	0	0	1	1	0	1	0	0	0	0	0	0	0	0	0	0	0	0	0	0	0	0	0	0	0	1	0	0	0	0	0	0	0	NA	0	0	0	0	0	0	0	1	0	0	0
1	0	0	0	0	0	0	0	0	0	0	0	0	0	0	0	0	0	0	0	0	0	0	0	0	1	0	1	0	1	0	0	1	0	0	0	0	0	0	0	0	0	0	0	1	1	0	0	0	0
0	0	1	0	0	NA	0	0	0	0	1	1	1	0	0	0	1	0	0	0	0	0	0	0	NA	0	0	0	1	0	0	1	0	0	0	0	0	0	0	0	0	NA	0	0	0	0	0	0	1	0
0	0	0	1	1	1	1	1	1	0	0	1	0	0	0	0	0	0	1	0	NA	0	1	0	0	1	0	0	0	0	0	NA	0	1	0	0	0	0	1	0	0	0	0	1	0	0	0	1	0	1
1	1	1	1	1	1	1	1	1	1	NA	NA	1	1	NA	1	0	1	1	1	0	1	NA	1	1	NA	1	1	1	1	1	NA	1	0	1	1	1	0	1	1	1	1	1	1	NA	NA	1	1	NA	1
1	1	1	1	1	1	0	1	1	0	0	1	0	1	1	0	0	0	1	1	0	0	1	1	NA	1	0	1	0	1	1	NA	1	1	1	1	1	0	1	1	0	0	1	1	1	1	0	1	0	1
0	1	0	0	0	NA	0	1	1	0	1	0	0	0	NA	0	0	0	0	1	0	0	0	0	0	1	0	0	1	0	1	0	0	0	0	1	0	0	1	1	0	0	0	0	0	0	0	1	1	0
1	1	0	0	0	0	1	0	0	0	0	0	0	0	0	0	0	1	0	1	0	0	0	0	0	0	1	NA	0	1	1	0	1	1	0	0	0	0	0	0	0	0	1	0	1	NA	0	0	NA	0
1	1	0	0	1	1	1	1	1	1	1	1	1	1	NA	1	NA	1	0	1	1	1	1	1	NA	1	1	1	1	1	0	0	1	1	1	1	NA	1	1	1	1	1	1	0	1	1	1	1	1	0
1	1	1	0	1	1	1	1	1	1	1	1	1	1	NA	1	1	NA	0	1	1	1	1	1	1	NA	1	1	NA	1	1	NA	1	1	1	NA	1	1	1	1	1	1	1	0	1	1	1	1	1	0
0	1	1	1	0	0	0	0	0	0	1	0	0	1	0	1	0	0	1	0	0	1	0	0	0	0	0	0	0	0	0	NA	0	0	0	0	0	0	0	0	0	0	0	1	0	0	0	0	0	1
0	0	0	0	0	0	0	0	0	0	0	0	0	0	0	0	0	0	0	0	0	0	1	0	0	0	0	0	1	0	0	0	0	0	0	0	0	0	0	0	0	0	0	0	0	0	0	0	NA	0
1	0	0	0	1	0	1	1	1	0	0	0	1	0	1	0	1	1	0	0	1	0	0	0	0	1	1	1	0	1	1	0	1	0	NA	0	0	0	1	1	0	1	0	0	1	1	0	1	0	0
0	0	0	1	0	0	0	0	0	0	0	0	0	0	0	0	0	0	1	0	0	0	0	0	0	0	0	0	0	0	0	0	0	0	0	0	0	0	0	0	0	0	0	1	0	0	0	0	0	1
1	1	0	1	NA	0	0	1	1	1	0	0	1	0	1	0	1	1	1	0	0	1	0	0	0	1	0	1	0	1	0	0	1	0	1	0	1	NA	1	1	1	1	0	1	1	1	1	0	1	1
1	1	1	0	0	1	1	0	0	0	1	1	1	1	NA	0	NA	1	0	1	1	1	1	NA	1	1	1	1	1	1	1	0	1	NA	0	1	0	0	0	0	0	1	1	0	1	1	1	0	0	0
1	0	1	0	0	1	1	0	0	0	0	0	1	0	0	0	1	1	0	1	1	1	1	0	1	1	1	1	1	1	1	NA	1	1	0	1	1	0	0	0	0	1	1	0	1	1	1	0	1	0
1	1	1	NA	1	1	0	1	1	0	0	1	1	1	NA	1	1	NA	1	1	0	0	0	1	0	1	0	1	0	1	0	0	1	1	0	NA	0	0	1	1	0	1	1	1	1	1	0	1	0	1
1	0	1	0	0	NA	1	0	0	0	1	1	1	1	1	0	1	1	0	0	1	NA	0	0	0	1	1	1	0	1	0	0	1	0	1	0	0	0	0	0	0	1	0	0	1	1	1	0	0	0
NA	0	0	0	0	NA	0	0	0	0	1	1	NA	0	1	0	NA	1	0	0	0	NA	0	0	0	1	0	1	0	1	0	0	1	0	1	0	0	0	0	0	0	1	0	0	1	1	0	0	0	0
1	1	1	0	0	NA	1	0	0	0	0	0	1	1	0	0	1	1	0	0	1	1	1	0	1	1	1	1	1	1	0	1	1	0	0	0	0	0	0	0	0	1	0	0	1	1	0	0	0	0
1	0	1	0	0	0	0	0	0	0	0	0	0	0	0	0	0	1	0	0	0	0	0	0	1	0	0	0	0	1	0	0	0	0	0	0	0	1	0	0	0	1	0	0	1	1	0	0	0	0
1	0	1	0	NA	1	0	1	1	1	0	1	1	1	1	0	1	NA	0	1	0	NA	0	1	0	1	0	1	0	NA	1	0	1	1	1	NA	1	1	1	1	1	1	1	0	1	1	0	1	1	0
1	NA	1	1	NA	1	0	1	1	1	1	1	0	0	1	1	1	1	1	0	0	1	1	1	1	1	NA	1	NA	1	1	1	1	0	1	0	0	1	1	1	1	NA	0	1	1	1	1	NA	NA	1
1	1	1	1	1	NA	0	1	1	1	1	1	0	1	1	1	1	1	1	0	0	1	NA	1	1	1	0	1	1	1	1	NA	1	0	1	0	NA	1	1	1	1	0	0	1	1	1	1	1	1	NA
1	0	1	0	0	NA	1	NA	NA	1	0	0	0	0	0	0	1	1	0	0	1	0	0	1	0	0	1	1	0	1	0	0	1	0	0	0	0	1	0	1	0	1	0	0	1	1	0	0	0	0
1	1	1	1	1	1	1	0	0	1	1	1	1	1	NA	1	1	1	1	1	1	1	1	1	1	1	1	1	1	1	1	1	1	1	1	1	1	1	0	1	1	1	1	1	1	1	NA	1	NA	1
1	1	NA	0	0	1	1	NA	0	1	1	0	0	1	1	1	0	1	0	0	1	0	1	0	1	0	1	0	0	1	0	0	0	0	0	1	NA	1	0	0	1	1	0	0	1	1	0	1	1	0
0	0	0	0	0	1	0	1	1	0	0	1	0	0	NA	0	0	0	0	0	0	0	0	0	1	0	0	0	1	0	0	1	0	0	0	0	1	0	1	1	0	0	0	0	0	0	0	0	1	0
0	0	0	1	0	0	0	0	0	0	0	0	0	0	0	1	0	0	1	0	0	0	0	0	0	0	0	0	0	0	0	0	0	0	0	0	0	0	0	0	0	0	0	1	0	0	0	0	0	1
1	0	1	0	0	0	0	0	0	0	0	0	0	0	NA	0	1	1	0	0	0	0	1	0	0	1	0	1	0	1	0	0	1	0	0	0	0	0	0	0	0	0	0	0	1	1	0	0	0	0
1	1	1	1	1	1	1	1	1	1	1	1	1	1	NA	1	1	1	1	1	1	1	1	1	1	1	1	1	1	1	1	0	1	1	1	0	1	1	1	1	1	1	1	1	1	1	1	1	NA	1
0	1	0	1	0	0	0	0	0	1	0	0	1	0	0	1	0	0	NA	1	0	1	1	0	NA	0	0	0	1	0	0	0	0	NA	0	0	1	1	0	0	1	1	NA	1	0	0	0	0	NA	1
1	0	1	1	1	NA	0	1	1	0	1	1	NA	1	NA	1	1	1	1	0	1	1	1	1	1	1	0	1	0	1	1	0	1	0	0	NA	1	0	1	1	0	0	0	1	1	1	1	1	NA	1
1	1	1	0	1	0	0	0	0	1	1	0	0	NA	0	0	1	1	0	0	1	0	0	0	0	1	0	1	1	1	0	0	1	0	0	NA	0	1	0	0	1	0	0	0	1	1	0	1	0	0
1	0	1	1	1	0	0	1	1	1	0	0	1	NA	0	0	1	1	1	1	1	1	1	1	0	1	0	1	1	1	1	1	1	1	0	1	0	1	1	1	1	1	1	1	1	1	1	1	0	1
0	0	0	0	0	0	0	0	0	0	0	0	0	0	0	0	0	0	0	0	0	0	0	0	0	0	0	0	0	0	0	0	0	0	0	0	0	0	0	0	0	0	0	0	0	0	0	0	0	0
1	1	1	0	0	1	1	1	1	1	1	0	NA	1	1	0	1	1	0	0	0	0	1	NA	0	1	1	1	1	1	1	0	1	0	0	NA	1	1	1	1	1	NA	0	0	1	1	0	0	1	0
0	1	0	0	0	1	1	0	0	0	1	0	0	1	NA	0	0	0	0	0	0	0	1	0	0	0	1	0	0	0	1	0	0	0	1	0	0	0	0	0	NA	0	0	0	0	0	0	0	0	0
1	0	1	1	1	NA	0	1	1	1	0	1	1	0	NA	1	NA	1	1	1	1	1	0	1	1	1	0	1	1	1	0	NA	1	1	0	1	1	1	1	1	1	1	1	1	1	1	1	NA	1	1
1	0	1	0	0	0	0	0	0	1	0	0	0	0	0	0	NA	1	0	0	0	0	0	0	0	1	0	1	0	1	0	0	1	0	0	0	0	1	0	0	NA	0	0	0	1	1	0	0	0	0
1	0	1	0	0	0	0	0	0	1	0	0	0	0	0	0	1	NA	0	0	0	0	0	0	0	1	0	1	0	1	0	0	1	0	0	0	0	1	0	0	1	0	0	0	1	1	0	0	0	0
1	0	1	0	0	0	0	0	0	1	0	0	0	0	0	0	NA	1	0	0	0	0	0	0	0	NA	0	1	0	1	1	0	1	0	0	0	0	NA	0	0	0	0	0	0	1	1	0	0	0	0
1	1	1	1	1	1	1	1	1	1	0	1	1	1	1	0	1	1	1	0	0	1	0	0	1	1	1	0	1	NA	0	0	0	1	1	1	1	1	1	1	1	1	0	1	1	1	1	1	1	1
1	1	NA	1	0	1	1	1	1	1	0	1	1	NA	0	1	0	1	1	0	NA	0	1	0	1	0	NA	0	0	1	NA	0	1	0	NA	NA	1	1	1	1	0	1	0	1	1	1	1	0	NA	1
0	0	0	0	0	0	0	1	1	0	1	0	1	0	1	0	0	0	0	1	0	0	NA	0	1	0	0	0	0	0	0	NA	0	1	NA	0	1	0	1	1	0	1	1	0	0	0	0	0	1	0
0	0	0	0	NA	0	1	1	1	0	1	0	1	0	1	NA	NA	NA	0	1	NA	0	0	0	1	0	1	NA	NA	0	0	1	NA	1	1	0	1	0	1	1	NA	1	1	0	1	0	NA	0	1	0
0	0	0	0	0	0	0	0	0	0	1	0	0	0	0	0	0	0	0	0	0	0	1	0	0	0	0	0	0	0	1	0	0	0	0	0	0	0	0	0	0	0	0	0	0	0	0	0	0	0
1	0	0	0	0	1	0	0	0	0	0	0	0	0	0	0	0	0	0	1	0	0	0	1	0	0	0	1	0	1	0	0	0	0	0	0	0	0	0	1	0	1	1	0	0	1	0	0	0	0
1	1	1	NA	1	1	1	1	1	1	1	1	1	NA	1	1	1	1	1	NA	1	1	1	1	1	1	1	1	0	1	1	0	1	1	1	1	1	1	1	1	1	1	1	1	1	1	1	1	1	1
1	0	1	1	0	1	0	0	0	0	0	0	0	0	0	1	1	1	0	1	1	1	0	1	0	1	0	1	0	1	0	NA	1	0	0	0	0	1	0	1	0	1	1	1	1	1	1	0	0	1
0	0	0	0	0	NA	1	1	1	0	1	0	1	1	0	0	0	0	0	0	0	0	0	1	1	0	NA	0	0	0	0	0	0	0	0	1	0	0	1	0	0	1	0	0	0	0	0	0	0	0
1	0	1	0	0	0	0	0	0	NA	0	0	0	0	0	0	1	1	0	0	0	0	0	0	0	1	0	1	0	1	0	0	1	0	0	0	0	1	0	0	1	0	0	0	1	NA	0	0	0	0
1	0	1	0	0	0	0	0	0	1	0	0	0	0	0	0	1	1	0	0	0	0	0	0	0	1	0	1	0	1	0	0	1	0	0	0	0	1	0	0	1	0	0	0	1	1	0	0	0	0
0	0	0	1	1	NA	0	1	1	0	0	1	0	0	0	0	0	0	1	0	1	0	0	1	0	0	0	0	0	0	0	0	0	0	0	1	1	0	1	1	0	0	0	1	0	0	1	1	NA	1
1	1	0	0	1	NA	1	NA	1	1	NA	NA	1	NA	1	0	1	NA	0	NA	1	0	1	1	NA	0	0	0	NA	1	1	0	1	NA	1	NA	NA	0	NA	1	1	NA	1	0	1	1	NA	1	1	0
1	0	1	0	1	0	0	0	0	1	0	0	1	0	0	0	1	1	0	0	1	0	0	0	NA	1	0	1	0	1	0	0	1	0	0	0	1	NA	0	0	1	1	0	0	1	0	0	1	0	0
1	1	1	1	1	1	1	1	1	1	1	1	1	1	NA	0	1	1	1	0	0	1	1	0	1	1	1	0	1	1	1	0	0	1	0	1	1	1	1	1	1	1	0	1	1	1	NA	1	NA	1
1	1	1	1	1	1	0	1	1	1	1	1	1	0	1	1	1	1	1	1	1	1	1	1	1	1	0	1	1	1	1	NA	1	1	1	1	1	1	1	1	1	1	1	1	1	1	1	1	1	1
1	NA	1	1	1	1	1	1	1	1	NA	1	1	1	1	NA	1	1	1	1	0	1	NA	1	1	1	1	1	1	1	NA	NA	1	1	1	1	1	1	1	NA	1	1	1	1	1	1	NA	1	NA	1
1	1	1	0	0	0	0	0	0	0	0	0	0	0	NA	0	1	1	0	1	0	0	0	1	0	0	0	1	0	1	0	1	1	0	1	NA	0	1	0	NA	0	1	1	0	1	1	0	0	0	0
0	0	0	0	1	NA	1	1	1	1	0	0	1	1	1	1	0	0	0	0	0	0	0	0	0	1	1	0	1	0	1	0	0	1	0	0	0	0	1	0	1	0	0	0	0	0	1	1	1	0
1	1	1	1	0	0	1	1	1	1	1	NA	1	1	1	0	1	1	1	1	1	1	0	0	1	1	1	1	0	1	1	1	1	1	1	0	0	1	1	1	0	1	1	1	1	1	1	0	NA	1
0	0	0	0	0	0	0	0	0	0	0	0	0	0	0	0	0	0	0	0	1	0	0	0	0	0	0	0	0	0	0	0	0	0	0	0	0	0	0	0	0	0	0	0	0	0	0	0	0	0
1	0	1	0	1	0	0	0	0	0	0	0	0	0	NA	0	1	NA	0	0	1	0	1	0	0	1	0	1	1	1	1	0	1	0	1	0	0	0	0	0	0	0	0	0	1	0	0	1	0	0
0	0	0	0	1	0	1	0	0	1	0	0	1	NA	0	0	1	0	0	0	1	0	0	0	NA	0	1	0	NA	0	1	0	0	0	0	0	0	0	0	0	1	0	0	0	0	0	1	1	1	0
0	1	0	1	0	1	0	1	1	0	1	1	0	0	1	0	0	0	1	0	1	NA	1	0	0	1	0	0	0	0	0	0	0	0	1	1	1	0	1	0	0	0	0	1	0	0	0	0	0	1
1	1	1	0	1	1	0	0	0	1	1	1	1	0	NA	NA	NA	1	0	1	1	1	1	NA	NA	1	0	1	1	1	1	0	NA	1	1	NA	0	1	0	1	1	1	1	0	1	1	1	1	0	0
1	1	1	0	NA	0	0	0	0	1	NA	0	1	0	0	1	NA	NA	0	1	0	0	1	0	NA	NA	0	1	1	1	0	0	1	NA	1	1	1	NA	0	0	0	1	0	0	1	0	1	1	0	0
1	NA	1	0	1	0	0	1	1	1	1	0	1	0	1	1	NA	NA	0	1	0	0	1	0	NA	1	0	NA	1	1	1	0	NA	1	1	1	NA	1	1	1	0	1	1	0	0	0	1	1	0	0
0	0	0	1	0	0	0	0	0	0	0	0	0	0	0	0	0	0	1	1	0	NA	0	0	0	0	0	0	1	0	0	0	0	1	1	0	1	0	0	NA	0	0	1	1	0	0	0	0	0	1
0	0	0	NA	1	0	0	1	1	0	0	0	0	0	0	1	0	0	1	0	0	1	NA	1	NA	0	0	0	0	0	1	NA	0	0	0	NA	1	0	1	0	1	0	0	1	0	0	0	NA	0	1
0	0	0	0	0	1	0	0	0	1	0	1	0	0	1	0	0	0	0	1	1	0	0	0	0	0	0	0	1	0	1	0	0	1	1	1	1	1	0	0	0	0	1	0	0	0	0	0	0	0
0	1	0	1	0	0	1	1	1	1	1	0	0	NA	1	1	0	0	1	1	1	0	0	1	0	0	1	0	1	0	1	0	0	1	1	1	1	1	1	1	0	0	1	1	0	0	0	0	0	1
1	1	NA	1	0	1	1	1	1	1	1	1	NA	NA	NA	0	1	NA	1	1	1	0	0	1	1	1	1	1	1	NA	0	0	NA	NA	1	0	1	1	1	NA	1	1	1	1	1	1	0	0	NA	1
1	1	1	0	1	NA	1	1	1	1	0	0	1	1	1	1	0	1	0	0	0	1	0	0	0	0	1	0	1	1	0	0	0	0	1	NA	1	0	1	0	1	1	0	0	1	1	1	1	1	0
1	0	1	0	1	0	1	0	0	1	0	0	1	1	0	1	0	1	0	0	0	0	0	0	0	0	1	0	1	1	0	0	0	0	1	0	0	0	0	0	1	1	0	0	1	1	1	1	1	0
1	1	1	1	1	1	1	1	1	1	1	1	1	1	1	1	1	1	1	1	1	NA	1	1	NA	1	1	1	1	1	0	NA	1	1	1	1	NA	1	1	1	1	1	1	1	1	1	0	NA	NA	1
1	1	1	0	1	1	0	1	1	1	1	1	1	1	NA	0	1	1	0	1	0	1	1	0	0	1	0	1	1	1	1	1	1	1	1	0	1	1	1	0	1	1	1	0	1	1	0	1	1	0
1	0	1	0	0	NA	0	0	0	0	0	0	0	0	0	0	1	1	0	1	0	0	0	0	0	1	0	1	0	1	0	0	1	0	0	0	0	0	0	0	1	0	1	0	1	1	0	NA	0	0
0	0	0	1	1	1	1	1	1	1	0	1	1	1	0	0	0	0	1	0	1	1	0	1	1	0	1	0	1	0	1	1	0	1	0	0	0	1	1	1	1	1	0	1	0	0	1	1	0	1
1	0	1	0	0	1	0	0	0	0	1	1	0	0	NA	1	NA	1	0	0	0	0	1	0	0	NA	0	1	0	1	0	0	1	0	1	1	1	0	0	0	0	0	0	0	1	1	0	0	1	0
1	1	1	0	1	1	1	1	1	1	1	1	1	NA	1	1	1	1	0	1	1	1	1	1	1	1	NA	1	NA	1	1	1	1	1	1	1	1	1	1	1	1	1	1	0	1	1	1	1	NA	0
NA	0	NA	0	1	0	1	0	0	0	1	0	0	0	0	1	NA	NA	0	0	0	0	1	0	1	0	1	NA	NA	NA	0	1	NA	0	0	1	1	0	0	0	0	0	0	0	1	1	0	1	1	0
1	0	1	0	0	NA	0	1	1	0	0	0	0	0	1	1	0	1	0	1	0	1	0	1	0	0	0	1	0	1	0	1	1	0	0	0	0	0	1	0	0	1	1	0	1	1	1	0	0	0
1	1	1	1	0	NA	0	1	1	0	1	1	1	1	1	0	1	1	1	0	0	1	1	1	0	NA	0	1	1	1	1	0	1	0	1	1	0	0	NA	1	1	1	0	1	1	NA	1	0	1	1
1	0	1	1	1	0	0	NA	1	1	1	0	1	1	1	1	1	1	1	NA	1	NA	1	NA	0	1	0	1	1	1	1	NA	1	0	NA	1	1	NA	1	1	1	1	1	1	1	1	1	1	0	1
1	0	0	0	0	1	0	0	0	0	0	1	0	0	0	0	0	0	0	0	0	0	0	0	0	0	0	0	0	0	1	0	1	0	0	0	0	0	0	0	0	0	0	0	0	0	0	0	0	NA
1	1	1	0	0	1	1	1	1	1	0	1	1	0	0	1	1	1	0	0	0	0	0	NA	1	1	1	NA	1	1	1	0	1	0	0	0	0	1	1	0	0	1	0	0	1	1	0	0	1	0
1	0	1	0	0	0	0	0	0	0	0	0	1	0	0	0	1	1	0	0	0	0	0	0	0	1	0	1	0	1	0	0	1	0	0	0	0	0	0	0	0	1	0	0	1	1	0	0	0	0
1	0	1	0	0	0	0	0	0	0	0	0	0	0	0	0	1	NA	0	0	0	0	0	0	0	1	0	1	0	1	0	0	1	0	0	0	0	0	0	0	0	0	0	0	1	1	0	0	0	0
1	0	1	0	0	0	0	0	0	0	0	0	1	0	0	0	1	1	0	0	0	0	0	0	0	1	0	1	0	1	0	0	1	0	0	0	0	0	0	0	0	1	0	0	1	1	0	0	0	0
0	1	0	0	0	1	0	1	1	0	0	0	0	0	NA	0	0	0	0	0	0	0	0	0	0	1	0	0	0	0	1	0	0	0	0	0	0	0	1	0	0	0	0	0	0	0	0	0	0	0
0	0	0	0	0	1	0	0	0	0	0	1	0	0	0	0	0	0	0	0	0	0	0	0	0	0	0	0	0	0	0	0	0	0	0	0	0	0	0	0	0	0	0	0	0	0	0	0	0	0
1	0	1	0	0	1	1	0	0	0	1	1	0	1	NA	0	1	NA	0	1	0	NA	1	0	0	NA	1	1	1	1	1	0	1	0	1	0	0	0	0	0	0	0	1	0	1	1	0	0	1	0
1	1	1	NA	1	1	1	1	1	1	1	1	0	1	1	1	NA	NA	1	1	1	0	1	1	1	1	1	1	1	1	1	NA	1	1	NA	1	1	1	1	1	1	0	1	NA	1	1	NA	1	NA	1
1	1	1	1	1	1	1	1	1	0	1	1	0	NA	NA	1	1	1	1	1	1	1	1	1	0	NA	1	1	1	1	1	NA	1	1	NA	NA	NA	0	1	1	1	NA	1	1	1	1	1	1	1	NA
1	0	1	1	1	1	1	1	1	0	1	1	0	1	NA	1	1	1	1	1	1	1	1	1	0	1	1	1	1	1	1	1	1	1	0	0	1	0	1	1	1	0	1	1	1	1	1	1	1	1
0	1	0	1	1	1	1	1	1	1	0	1	1	1	1	1	1	0	1	1	1	NA	0	1	1	0	1	1	1	0	1	1	1	1	1	NA	NA	1	1	1	1	0	1	1	0	0	0	1	1	1
1	0	1	0	0	0	1	0	0	0	0	0	0	1	0	0	1	1	0	1	NA	0	0	0	0	1	1	1	0	1	0	0	1	0	0	0	1	0	0	1	0	0	1	0	1	1	0	0	0	0
1	1	1	1	1	1	1	0	0	1	1	1	1	1	NA	1	1	1	1	1	1	1	1	1	1	1	1	1	1	1	1	NA	1	1	1	1	1	NA	0	1	0	1	1	1	1	1	0	1	NA	1
1	0	1	0	0	0	0	0	0	0	0	0	0	0	0	0	0	1	0	0	0	0	0	0	0	0	0	0	0	1	0	0	0	0	0	0	0	0	0	0	0	1	0	0	1	1	0	0	0	0
0	1	0	1	1	1	1	1	1	1	1	1	1	NA	NA	0	NA	0	1	1	1	1	1	1	1	1	1	1	1	0	1	1	1	1	1	1	1	1	1	0	1	0	1	1	0	0	1	NA	1	1
1	1	1	0	1	NA	1	0	NA	1	NA	0	1	1	0	0	1	1	0	1	0	1	0	1	1	NA	1	1	1	1	0	1	1	0	1	0	0	1	NA	1	1	1	1	0	1	1	0	1	1	0
0	0	0	0	0	0	0	0	0	0	1	0	0	0	0	0	1	0	0	1	1	1	1	1	1	1	0	1	0	0	1	1	1	0	0	1	1	1	0	0	0	0	1	0	0	0	1	0	0	0
0	NA	0	0	0	0	0	0	0	0	0	0	0	0	0	0	0	1	0	1	1	0	0	0	0	1	1	0	1	0	0	NA	1	1	0	1	0	NA	0	0	1	1	1	0	0	0	1	1	1	0
1	1	1	0	1	0	0	0	0	0	0	0	0	0	0	0	1	1	0	1	0	0	0	NA	0	NA	0	1	0	1	0	1	1	0	1	0	0	0	0	1	0	0	1	0	1	0	0	1	0	0
0	1	0	0	0	0	0	1	1	0	0	0	0	0	0	0	0	0	0	0	0	0	0	0	0	0	0	0	0	0	0	0	0	1	0	1	0	0	1	0	0	0	0	0	0	0	0	0	0	0
1	1	1	1	1	NA	0	0	0	1	0	0	0	0	1	1	1	1	1	1	1	0	0	0	0	1	0	1	0	1	0	1	1	1	1	0	1	1	0	1	0	0	1	1	1	0	0	1	1	1
0	0	0	0	0	NA	0	1	1	0	0	0	0	0	1	0	0	0	0	0	0	0	0	0	0	0	0	0	0	0	0	0	0	0	0	0	0	0	1	0	0	0	0	0	0	0	0	0	0	0
1	0	1	1	1	NA	0	1	1	1	1	0	0	1	NA	0	1	NA	1	0	0	0	1	1	0	1	0	1	0	1	1	NA	1	0	1	1	0	1	1	1	0	0	0	1	1	1	0	1	0	1
1	0	1	1	1	1	0	0	0	0	1	NA	0	0	NA	0	1	1	1	0	0	0	1	NA	0	1	0	1	0	1	0	NA	1	0	1	0	1	0	0	1	0	0	0	1	1	0	0	1	0	1
0	1	0	0	1	0	0	0	0	0	0	0	0	0	NA	0	0	0	0	0	0	1	0	1	1	0	1	1	0	0	1	0	1	1	NA	0	0	1	1	1	1	1	0	0	1	0	0	0	0	0
1	NA	1	0	NA	NA	1	1	1	1	0	1	1	0	0	1	NA	NA	0	1	1	0	0	1	NA	1	0	1	1	1	1	0	1	0	1	NA	NA	1	1	1	NA	NA	1	1	1	1	1	NA	0	NA
0	1	0	1	1	NA	1	0	0	1	1	1	1	1	NA	1	0	0	1	0	0	0	1	0	0	1	1	0	1	0	1	0	0	1	0	1	1	1	0	0	1	0	0	1	0	0	1	1	1	1
1	1	1	1	0	NA	1	0	0	0	0	0	1	0	NA	0	1	1	1	1	0	1	0	0	1	1	1	1	0	1	0	0	1	1	0	0	0	0	0	1	1	1	1	1	1	0	1	0	0	1
1	1	1	1	0	NA	1	0	0	0	0	0	1	0	NA	0	1	1	1	1	0	1	0	0	1	1	1	1	0	1	0	0	1	1	0	0	0	0	0	1	1	1	1	1	1	0	1	0	0	1
0	1	0	1	1	1	0	1	1	1	0	1	0	1	1	1	0	0	1	1	1	1	0	1	1	0	0	0	1	0	1	1	0	1	1	1	1	1	1	1	NA	0	1	1	0	1	0	1	1	1
1	1	1	1	1	1	1	NA	0	0	1	1	1	1	0	0	1	1	1	1	1	1	1	1	1	1	1	1	1	1	1	NA	1	0	1	1	1	1	NA	1	1	1	1	1	1	1	1	1	1	1
0	0	0	1	1	0	0	0	0	0	0	0	0	0	0	0	0	0	1	0	1	0	0	0	0	0	0	0	1	0	0	1	0	0	0	1	0	1	0	1	0	0	1	1	0	0	0	1	NA	1
1	0	1	0	0	0	0	0	0	0	0	0	1	NA	0	0	NA	0	0	0	0	0	0	0	0	NA	0	1	0	1	1	0	1	0	0	NA	0	0	0	0	1	1	0	0	NA	NA	1	0	0	0
0	0	0	1	0	0	0	0	0	NA	0	0	0	0	0	0	0	0	1	0	0	1	0	0	0	0	0	0	0	0	0	0	0	1	0	0	1	0	0	NA	0	0	0	1	0	0	0	0	0	1
1	0	1	0	1	1	1	0	0	1	1	1	1	NA	NA	1	NA	1	0	1	1	0	1	0	1	1	1	1	1	1	1	NA	1	1	1	1	1	1	0	1	1	1	1	0	1	0	1	1	NA	0
1	0	1	0	0	1	0	0	0	0	0	1	0	NA	NA	1	1	1	0	0	0	0	0	0	0	1	0	1	0	1	1	0	1	0	0	NA	1	0	0	1	0	0	0	0	1	1	0	0	0	0
1	0	1	NA	1	1	0	1	1	0	0	1	1	0	NA	0	1	NA	1	0	1	0	0	0	0	1	0	1	0	1	0	NA	1	0	1	1	1	0	1	1	0	1	0	1	1	0	1	1	1	1
1	0	1	0	0	0	0	0	0	1	0	0	1	1	NA	1	1	1	0	1	0	1	0	0	1	1	0	1	0	1	0	0	1	1	0	0	0	0	0	0	1	1	0	0	1	1	1	0	0	0
1	1	1	1	1	NA	1	1	1	1	0	1	1	0	1	1	1	NA	1	1	1	NA	0	1	NA	1	1	1	1	1	0	NA	1	1	1	1	1	1	1	1	1	1	1	1	1	0	1	1	NA	1
1	1	1	1	1	1	0	1	1	0	1	1	1	1	1	1	1	1	1	0	1	1	1	NA	NA	1	0	1	1	1	1	NA	NA	0	1	1	1	1	1	NA	0	1	1	1	NA	1	1	1	0	1
1	0	1	0	1	0	0	1	1	0	0	0	0	0	0	1	1	1	0	0	1	0	0	0	0	1	0	1	1	1	1	1	1	0	0	1	0	1	1	0	0	0	1	0	1	0	0	1	0	0
0	1	0	1	0	1	1	0	0	1	0	1	1	0	0	0	0	0	0	0	0	1	0	0	0	0	1	0	0	0	0	0	0	NA	1	0	1	0	0	0	1	NA	0	0	NA	0	1	0	1	0
1	1	1	0	1	NA	1	1	1	1	1	0	1	NA	1	1	1	1	0	1	1	1	1	1	1	1	1	1	1	1	1	1	1	1	0	1	1	1	1	1	1	1	1	0	1	1	1	1	1	0
0	0	0	1	1	NA	1	1	1	1	1	1	1	1	NA	1	0	0	1	1	1	0	1	1	1	0	1	0	1	0	1	NA	0	1	1	1	1	1	1	0	0	1	1	1	0	1	NA	1	1	1
0	0	0	0	0	1	0	0	0	0	1	0	0	0	NA	0	0	0	0	0	0	0	1	0	0	0	0	0	0	0	0	0	0	0	0	0	0	0	0	0	0	0	0	0	0	0	0	0	0	0
1	1	NA	1	1	1	1	1	1	1	1	1	1	1	NA	1	NA	1	NA	1	1	1	1	1	1	1	1	1	1	1	1	0	1	1	1	0	1	1	1	0	1	1	1	1	1	1	1	1	1	1
1	1	1	0	1	1	1	0	0	0	NA	1	0	1	0	0	1	1	0	1	1	0	NA	1	0	1	0	1	0	1	1	1	1	1	0	1	1	0	0	0	1	0	NA	0	1	1	1	1	1	0
1	1	NA	1	1	1	1	0	0	1	1	1	0	NA	NA	NA	1	NA	1	0	1	0	1	1	0	1	1	1	1	NA	1	0	1	0	1	0	1	NA	0	1	0	0	1	1	NA	1	1	1	1	1
1	1	1	0	1	NA	0	1	1	0	1	0	1	1	1	1	1	1	0	1	1	1	1	1	1	1	0	1	1	1	1	1	1	1	1	1	1	1	1	1	1	1	1	0	1	1	NA	1	1	0
0	0	0	0	0	0	0	1	1	0	0	0	1	0	0	0	0	0	0	1	0	1	0	0	NA	0	0	0	0	0	0	0	0	1	0	1	0	0	1	0	1	1	0	0	0	0	1	0	0	0
1	1	1	0	0	1	1	0	0	1	1	1	0	1	1	1	1	1	0	0	0	0	1	1	0	1	1	1	1	1	1	0	1	0	1	1	1	1	0	1	1	0	1	0	NA	1	1	0	0	0
0	0	0	0	0	1	0	1	1	0	0	0	0	0	1	1	0	0	0	0	0	0	0	0	0	0	0	0	0	0	0	0	0	1	0	0	0	0	1	1	0	0	0	0	0	0	0	0	0	0
1	0	0	0	0	NA	1	0	1	1	0	0	1	0	0	NA	1	1	0	0	1	1	0	0	1	1	1	1	0	1	0	0	NA	0	0	0	0	0	NA	0	0	1	0	0	1	0	NA	1	0	0
1	0	0	0	0	0	1	1	1	1	0	0	NA	0	0	0	NA	1	0	0	0	0	0	0	1	1	1	1	0	1	0	0	1	0	0	0	0	0	1	0	0	1	0	0	1	0	0	0	0	0
1	1	1	1	1	1	1	1	1	1	1	1	1	1	1	1	NA	1	1	1	1	0	1	1	1	1	1	1	1	1	1	1	1	1	1	1	1	1	1	1	1	1	1	1	1	1	NA	1	0	1
0	0	0	0	0	NA	0	1	1	0	0	0	1	0	0	0	0	0	0	0	0	1	0	0	NA	0	0	0	1	0	0	0	0	0	0	0	0	1	1	0	0	1	1	0	0	0	1	0	1	0
1	0	1	0	0	0	0	0	0	0	0	0	0	0	0	0	0	1	0	0	0	0	0	0	0	0	0	0	0	1	0	0	0	0	0	0	0	0	0	0	0	1	0	0	1	1	0	0	0	0
0	0	0	0	0	0	0	1	1	0	0	0	0	NA	0	0	0	0	0	0	0	0	0	0	0	0	0	0	0	0	0	0	0	0	1	0	0	0	1	NA	0	0	0	0	0	0	0	0	0	0
NA	1	0	1	1	0	0	1	1	0	1	0	0	1	1	0	0	0	1	1	1	1	1	0	0	0	0	0	1	NA	1	NA	NA	1	1	1	1	1	1	1	1	0	1	1	0	1	1	1	1	1
1	0	1	0	1	0	1	1	1	0	1	0	0	0	NA	1	1	1	0	0	1	0	1	0	0	1	1	1	0	1	0	1	1	0	1	0	0	0	1	1	0	0	0	0	1	0	0	1	0	0
0	1	0	0	0	1	0	1	1	0	0	1	0	0	1	0	0	0	0	1	0	1	0	0	0	0	0	0	0	0	NA	0	0	1	0	NA	0	0	1	1	0	0	0	0	0	0	NA	0	0	0
1	1	1	1	NA	1	1	1	1	1	1	NA	0	NA	1	1	1	1	1	1	1	1	1	NA	0	NA	1	1	1	1	1	NA	1	1	0	1	NA	1	1	0	0	0	1	1	1	1	1	NA	1	1
1	1	1	1	NA	1	1	1	1	1	1	1	0	NA	1	1	NA	1	1	1	1	1	1	1	0	1	1	1	0	1	1	1	1	1	1	NA	0	0	1	0	0	0	0	1	1	0	NA	1	0	1
1	0	1	1	0	0	NA	0	0	0	1	0	0	0	1	NA	NA	NA	1	0	0	0	1	0	0	1	0	1	0	1	1	0	1	0	0	1	0	0	0	0	0	0	0	1	1	0	0	0	0	1
0	0	0	NA	1	0	0	1	NA	0	1	0	0	NA	0	0	NA	0	1	0	1	NA	NA	1	0	0	0	0	NA	0	0	1	0	0	0	0	0	0	NA	0	1	0	NA	0	0	NA	0	0	1	1
1	0	NA	NA	0	NA	0	0	0	0	1	1	1	0	NA	0	0	1	1	1	0	0	1	0	1	1	0	1	0	1	0	1	1	1	1	0	0	0	0	0	0	1	0	1	1	0	0	1	0	1
0	0	0	0	0	0	0	0	0	0	0	0	0	0	0	0	0	0	0	1	0	0	0	0	0	0	0	0	0	0	0	1	0	1	0	0	0	0	0	0	0	0	0	0	0	0	0	0	0	0
0	0	0	0	1	0	0	0	0	0	0	0	0	0	NA	0	0	0	0	0	1	0	0	0	0	0	0	0	1	0	0	0	0	0	1	0	1	1	0	1	0	0	1	0	0	1	0	0	0	0
0	1	0	1	1	1	0	0	0	0	1	1	1	0	NA	0	0	0	1	0	1	1	1	1	1	0	0	0	1	0	0	0	0	0	1	1	1	1	0	0	1	1	1	1	0	0	1	0	0	1
0	1	0	1	1	1	0	0	0	0	1	1	1	0	NA	0	0	0	1	0	1	1	1	1	1	0	0	0	1	0	0	0	0	0	1	1	1	1	0	0	1	1	1	1	0	0	1	0	0	1
1	1	1	1	1	1	1	0	0	0	0	1	1	0	1	1	1	1	1	1	1	1	0	1	1	1	1	1	1	1	1	NA	1	1	1	1	1	1	NA	0	1	1	1	1	1	0	1	1	1	1
1	1	1	0	1	NA	0	1	1	0	0	1	1	0	NA	0	0	1	0	1	1	1	0	0	1	1	0	1	0	1	0	NA	1	1	1	0	0	0	1	1	0	1	0	0	1	0	1	0	0	0
1	0	1	1	0	0	1	0	0	0	0	0	1	0	NA	0	1	1	1	0	0	1	0	1	1	1	1	1	0	1	0	0	1	0	0	0	0	0	0	0	0	1	0	1	1	1	0	1	NA	1
1	1	1	0	1	0	0	NA	0	1	0	0	1	1	NA	1	0	1	0	0	1	0	0	1	1	1	0	1	0	1	1	0	1	0	0	1	0	0	0	1	0	1	0	0	1	0	0	0	NA	0
1	0	1	NA	1	1	1	1	1	NA	0	1	0	NA	NA	1	1	1	NA	1	NA	0	0	0	0	1	NA	1	0	NA	1	NA	1	1	1	1	0	0	1	1	1	0	0	1	1	1	1	1	1	1
0	0	0	1	1	1	1	1	1	1	1	0	1	1	1	0	1	0	1	0	1	0	NA	0	1	0	1	0	1	0	1	0	0	1	1	1	1	1	1	0	1	0	0	1	0	0	1	1	1	1
1	1	1	1	1	1	0	1	1	1	1	1	1	1	1	1	0	1	1	1	0	1	1	1	1	1	0	1	0	1	1	NA	1	1	NA	1	1	0	1	1	0	1	0	1	1	0	0	1	1	1
1	0	1	0	0	1	0	0	0	NA	0	1	0	1	0	1	0	1	0	0	0	0	0	0	0	1	0	NA	0	NA	1	0	1	0	0	1	0	0	0	0	0	0	0	0	1	0	0	0	1	0
1	1	1	1	1	1	1	1	1	1	1	0	1	1	1	1	1	1	1	1	1	1	1	0	1	1	1	1	1	1	1	1	1	1	1	1	NA	1	1	1	1	1	1	NA	1	1	1	1	1	1
1	0	1	0	0	0	0	0	0	0	0	0	0	0	0	0	0	1	0	0	0	0	0	0	0	1	0	1	0	1	0	0	1	0	0	0	0	0	0	1	0	0	0	0	1	0	NA	0	NA	0
0	1	0	1	1	1	1	1	1	1	1	0	1	1	NA	1	1	0	1	1	1	1	NA	0	1	NA	1	0	1	0	1	NA	0	1	1	1	1	1	1	1	1	1	1	1	0	0	NA	1	0	1
1	0	1	0	0	0	1	0	0	0	0	0	0	0	0	1	1	1	0	0	0	0	0	0	0	1	1	1	0	1	0	0	1	0	1	0	0	0	0	1	1	0	0	0	1	0	1	0	1	0
0	0	0	1	1	1	0	1	1	1	1	1	0	1	NA	0	0	0	1	1	1	0	1	1	0	0	0	0	1	0	0	NA	0	1	1	0	1	NA	0	0	0	0	1	1	0	0	0	1	0	1
0	0	0	1	0	1	0	1	1	0	1	0	0	1	NA	0	0	0	1	0	0	0	1	0	0	0	0	0	0	0	0	0	0	0	0	0	1	0	0	0	0	0	NA	1	0	0	0	0	0	1
1	0	1	1	0	1	0	1	1	0	0	1	0	NA	NA	1	0	1	1	0	1	1	0	1	NA	NA	0	1	1	1	0	0	1	0	1	1	1	1	0	0	0	0	NA	1	1	0	NA	0	1	1
0	1	0	0	1	0	0	1	1	0	0	0	0	0	NA	1	0	1	1	NA	0	1	0	0	1	0	0	0	1	0	1	1	0	0	0	1	0	1	0	1	0	1	1	0	0	0	1	NA	1	0
0	0	0	0	0	1	1	0	0	0	0	1	0	0	0	0	NA	0	0	0	0	0	0	1	0	0	1	0	0	0	1	0	0	0	0	0	0	0	0	0	0	0	0	0	0	0	0	0	0	0
0	0	0	0	0	1	1	0	0	1	0	0	1	1	0	1	1	0	0	1	1	0	0	0	1	0	1	0	0	0	0	NA	0	1	0	0	0	0	0	0	0	1	0	0	0	1	0	0	1	0
0	0	0	0	0	0	1	0	0	0	0	0	0	0	0	0	0	0	0	0	0	0	0	0	0	0	1	0	0	0	0	0	0	0	0	0	0	0	0	0	0	0	0	0	0	0	0	0	1	0
1	1	1	0	1	1	0	1	1	0	1	1	0	1	1	0	0	1	0	0	0	1	1	1	NA	1	0	1	1	1	1	0	1	NA	1	0	1	1	1	NA	1	0	1	0	1	0	1	0	0	NA
1	1	1	1	1	NA	1	NA	0	1	0	1	1	NA	NA	1	NA	1	1	1	1	1	0	NA	1	1	1	1	1	1	1	NA	1	1	1	1	1	1	0	1	1	1	1	1	1	1	1	1	1	1
1	0	1	0	0	NA	0	1	1	0	1	0	0	0	1	1	0	1	0	1	1	1	1	1	0	0	0	1	0	1	0	NA	1	0	1	0	0	1	1	0	0	1	NA	0	1	1	0	0	0	0
0	0	0	0	0	NA	0	0	0	1	0	0	0	0	0	0	0	0	0	NA	NA	0	0	1	0	0	0	0	0	0	0	1	0	1	0	0	0	0	0	1	0	0	0	0	0	0	0	1	0	0
1	1	1	1	1	1	1	1	1	0	1	1	1	1	NA	1	1	1	1	0	0	1	NA	0	1	NA	1	1	1	1	1	0	1	0	NA	NA	1	NA	1	0	1	1	1	1	1	NA	1	0	1	1
0	0	0	1	1	NA	1	1	1	1	1	0	1	1	1	0	0	0	1	1	0	0	0	0	1	0	1	0	NA	0	1	1	0	0	0	NA	0	0	0	0	1	1	1	0	0	0	1	1	0	0
1	1	1	0	1	1	0	1	1	0	0	1	1	0	1	1	1	1	0	0	0	1	0	NA	1	1	0	1	1	1	1	0	1	0	1	1	1	1	0	0	1	1	1	0	1	1	0	0	0	0
0	0	0	0	0	0	1	0	0	0	1	0	0	1	0	0	0	0	0	0	0	0	1	0	0	0	1	0	0	0	0	0	0	0	0	0	0	0	0	0	0	0	0	0	0	0	1	1	NA	0
1	0	1	NA	0	NA	0	1	1	1	0	1	1	0	NA	NA	1	0	1	1	1	NA	0	1	NA	1	0	1	0	1	1	1	1	1	0	0	1	0	0	1	0	1	0	1	NA	0	0	0	0	1
1	0	1	1	0	NA	0	1	1	1	0	1	1	0	NA	1	1	1	1	1	1	1	0	1	1	1	0	1	0	1	1	NA	NA	1	0	0	1	0	0	1	0	1	0	1	1	0	0	0	0	1
1	1	1	1	1	NA	1	1	1	1	1	1	1	1	1	1	1	NA	1	1	1	1	1	1	1	1	1	1	1	1	1	NA	1	1	0	1	1	1	1	1	1	1	1	1	1	0	1	1	NA	1
1	1	1	1	1	1	1	0	0	1	1	1	1	1	1	1	1	NA	1	1	1	1	1	1	1	1	1	1	1	1	1	1	1	1	1	1	0	1	1	1	1	1	1	1	1	1	1	1	NA	1
1	0	1	0	1	1	1	1	1	1	1	0	0	1	NA	1	1	NA	0	NA	NA	1	NA	1	0	1	1	1	NA	1	1	1	1	1	1	0	1	1	0	0	1	0	1	0	NA	0	1	1	1	0
1	0	1	0	0	0	0	0	0	1	0	0	0	0	0	0	NA	1	0	1	1	1	0	NA	0	1	0	1	0	1	1	1	1	1	0	0	0	0	1	0	0	0	0	0	1	1	0	0	0	0
1	1	1	1	1	NA	1	1	1	0	1	1	1	1	1	1	1	NA	1	0	0	NA	1	1	NA	1	1	1	1	1	1	0	1	0	1	1	1	1	1	1	1	1	1	1	1	1	NA	1	NA	1
0	1	0	0	0	1	NA	0	0	1	0	1	0	NA	0	0	0	0	0	1	0	0	0	0	0	0	1	0	0	0	0	0	0	1	1	0	0	0	0	0	0	0	0	0	0	NA	1	NA	0	0
1	1	1	NA	1	1	1	0	0	1	1	1	1	1	NA	1	1	NA	1	1	1	1	NA	1	1	1	1	1	1	1	1	NA	1	1	1	1	0	1	1	1	1	1	1	1	1	NA	1	1	NA	1
0	0	0	0	0	0	0	0	0	0	0	0	0	0	0	0	1	0	0	0	0	0	0	0	1	0	0	0	0	0	0	0	0	0	0	0	0	0	0	0	0	0	0	0	0	0	0	0	0	0
1	1	1	0	1	1	1	1	1	1	0	1	1	NA	0	1	NA	1	NA	0	1	NA	1	1	1	1	0	1	NA	1	1	0	0	0	1	NA	1	0	1	NA	1	1	NA	1	1	0	1	1	1	0
1	1	1	1	1	1	1	1	1	1	1	NA	1	NA	1	NA	NA	1	1	1	NA	1	1	1	NA	1	1	1	1	1	1	1	1	1	1	1	NA	1	1	1	1	1	1	1	1	1	NA	NA	1	NA
1	1	1	0	0	NA	0	1	1	0	1	0	0	0	NA	0	0	1	0	0	0	0	1	0	0	0	0	0	0	1	0	0	0	0	0	0	0	0	1	0	0	1	0	0	1	1	0	0	0	0
1	1	1	0	0	NA	0	1	1	0	1	0	0	0	NA	0	0	1	0	0	0	0	1	0	0	0	0	0	0	1	0	0	0	0	0	0	0	0	1	0	0	1	0	0	1	NA	0	0	0	0
1	1	1	0	0	1	0	1	1	0	1	0	0	0	NA	0	0	1	0	0	0	0	1	0	0	0	0	0	0	1	0	0	0	0	0	0	0	0	1	0	0	1	0	0	1	1	0	0	0	0
1	1	1	1	1	1	0	1	1	1	0	1	1	0	1	1	1	1	1	1	1	1	0	1	1	1	0	1	1	1	1	1	1	1	1	1	1	1	1	1	1	1	1	1	1	1	1	1	NA	1
0	0	0	1	1	NA	0	1	1	1	1	0	1	0	1	1	1	0	1	1	1	0	NA	0	1	0	0	0	1	0	1	1	0	1	0	1	1	1	1	1	1	1	1	1	0	0	1	0	1	1
1	0	1	0	0	0	1	0	0	0	0	0	0	1	0	0	0	1	0	0	0	1	0	1	0	1	1	1	0	1	0	0	1	0	1	0	0	0	0	0	0	0	0	0	1	0	0	1	0	0
1	0	1	0	1	0	0	0	0	0	1	0	0	0	0	0	0	1	0	0	0	1	1	1	0	1	0	NA	1	1	0	0	1	0	0	0	0	1	0	0	1	0	1	0	1	0	0	0	0	0
0	1	0	NA	0	1	0	1	1	1	0	1	0	0	NA	1	1	0	1	NA	NA	0	0	0	0	0	0	0	0	0	0	0	0	NA	1	NA	1	0	1	1	0	0	0	1	0	1	0	0	NA	1
0	NA	0	1	0	1	0	1	1	1	0	1	0	0	1	1	0	0	0	0	0	0	0	0	0	0	0	0	0	0	0	1	0	0	0	1	1	0	1	1	0	0	0	1	0	0	0	0	1	0
1	0	1	0	1	0	1	0	0	0	1	0	0	1	0	0	0	0	0	0	0	1	1	1	0	1	NA	0	1	1	0	0	0	0	1	0	0	1	0	0	1	0	NA	0	NA	0	0	1	0	0
1	0	1	0	1	0	1	1	1	0	1	0	1	1	NA	0	0	1	0	0	0	1	1	1	1	1	1	1	1	1	1	0	1	0	1	0	1	NA	0	0	1	1	1	0	NA	0	1	1	0	0
1	0	1	0	1	0	1	1	1	0	1	0	1	1	NA	0	0	NA	0	0	0	1	1	1	NA	1	1	1	1	1	1	0	1	0	1	0	1	1	0	0	1	1	1	0	1	0	1	1	0	0
1	NA	1	1	1	1	0	1	1	1	1	1	NA	0	NA	NA	1	1	1	1	NA	1	1	1	1	1	0	1	1	1	1	NA	1	NA	1	1	NA	0	1	1	1	1	1	1	NA	1	1	0	NA	1
0	0	0	0	0	0	0	0	0	0	0	0	0	0	0	0	0	0	0	0	0	0	0	0	0	0	0	0	0	0	0	0	0	0	NA	0	0	1	0	0	0	0	0	0	0	0	0	0	0	0
NA	1	1	1	1	0	1	1	1	1	1	0	1	0	1	NA	1	NA	1	0	1	1	NA	NA	1	1	1	1	1	1	1	NA	1	1	1	0	1	1	1	NA	1	1	0	1	1	1	1	1	1	1
1	1	1	1	1	1	1	1	1	0	1	1	1	1	1	1	1	1	1	1	1	1	1	0	1	1	0	1	1	1	1	NA	1	0	1	1	1	1	1	NA	NA	1	1	1	1	1	1	1	1	1
0	0	1	0	1	1	1	1	1	0	1	0	0	1	1	1	NA	0	0	1	0	1	1	1	0	1	1	1	1	1	1	NA	1	1	NA	1	1	1	1	0	1	0	1	0	1	1	0	0	0	0
1	1	1	0	1	NA	1	1	1	1	0	0	1	1	1	1	1	1	1	1	0	1	0	1	1	1	1	1	1	1	0	1	1	0	0	0	1	1	1	NA	1	1	1	0	1	1	1	1	1	0
0	0	0	0	0	NA	1	0	0	0	0	1	1	1	0	0	NA	1	0	1	0	0	0	0	1	0	NA	0	0	0	0	0	0	1	NA	1	0	0	0	0	0	1	0	0	0	0	1	0	0	0
0	1	0	0	1	NA	0	1	1	1	1	1	0	0	NA	0	0	0	0	0	1	0	1	0	0	0	0	0	1	0	0	0	0	0	0	NA	1	1	1	0	1	0	1	0	0	0	0	1	1	0
0	0	0	0	0	0	0	0	0	0	0	0	0	0	0	0	1	0	0	0	0	0	0	0	0	0	0	0	0	0	0	0	0	0	0	0	0	0	1	0	0	0	0	0	0	0	0	0	0	0
NA	0	0	1	1	0	0	0	0	1	1	0	0	0	0	1	0	0	NA	0	1	NA	1	0	0	1	0	1	1	NA	1	0	1	0	0	1	0	1	1	1	1	0	1	1	1	0	0	0	0	1
1	0	1	0	NA	1	0	0	0	1	1	1	0	0	1	NA	1	0	NA	0	NA	1	1	1	0	1	NA	1	0	1	0	0	1	0	1	1	0	0	1	1	0	NA	0	0	1	0	0	0	1	0
NA	1	NA	0	0	1	1	1	1	0	0	0	1	1	1	NA	1	1	0	1	0	NA	0	0	1	0	1	0	0	0	0	1	NA	1	1	1	1	0	0	0	0	1	0	0	NA	1	1	0	0	0
0	1	0	0	0	0	0	0	0	0	0	0	0	0	NA	0	0	0	0	0	0	0	0	0	0	0	0	0	0	0	0	0	0	0	0	0	1	0	0	0	0	0	0	0	0	0	0	0	0	0
1	1	1	0	0	1	0	0	0	0	0	0	0	0	0	0	0	0	0	0	0	1	0	1	0	1	0	1	0	1	0	0	1	0	0	0	1	0	0	0	0	0	0	0	1	0	0	0	1	0
1	0	1	0	0	0	0	0	0	0	0	0	0	0	0	0	0	0	0	0	0	1	0	1	0	1	0	1	0	1	0	0	1	0	0	0	0	0	0	0	0	0	0	0	1	0	0	0	0	0
0	0	0	0	1	1	0	0	0	1	1	1	0	0	NA	0	0	0	0	0	1	0	1	0	0	0	0	0	1	0	1	0	0	0	1	0	0	1	NA	1	1	0	1	0	0	0	0	1	0	0
0	1	0	0	0	0	0	1	1	0	0	0	0	1	NA	0	0	1	0	0	0	0	0	0	0	0	0	0	0	0	0	0	0	0	0	0	1	0	0	0	0	0	0	0	0	1	0	0	0	0
1	0	1	0	0	0	0	0	0	0	0	0	0	0	0	0	0	1	0	0	0	0	0	0	NA	0	0	0	0	1	0	0	0	0	0	0	0	0	0	0	0	1	0	0	1	1	0	0	0	0
NA	0	1	1	0	0	0	0	0	1	1	0	0	0	1	NA	0	1	1	1	1	1	1	1	0	1	0	1	0	1	1	1	1	1	1	1	1	0	0	NA	0	0	0	1	1	0	0	1	1	NA
0	1	0	NA	0	1	0	1	1	0	1	1	0	0	NA	1	1	0	1	1	1	1	1	1	1	1	0	1	0	0	NA	1	NA	1	1	1	1	1	1	0	0	0	1	1	0	0	1	0	0	1
0	0	0	0	0	0	0	0	0	0	0	0	0	0	0	0	0	0	0	0	0	0	0	0	0	0	0	0	0	0	0	0	0	0	0	0	0	0	0	NA	0	0	0	0	0	0	0	0	0	0
0	0	0	0	0	NA	1	0	0	1	0	1	1	1	NA	1	0	0	0	1	1	0	0	0	1	0	1	0	0	0	0	NA	0	1	0	0	1	0	0	NA	0	1	0	0	0	1	1	0	0	0
1	1	NA	0	1	1	1	1	1	1	1	1	1	NA	NA	1	1	1	0	NA	1	1	1	1	1	1	1	1	1	1	1	1	1	1	1	0	1	1	1	1	1	1	1	0	1	1	1	NA	1	0
1	1	1	1	1	1	1	1	1	1	NA	0	1	NA	1	1	NA	1	1	NA	1	NA	NA	NA	1	1	1	0	1	1	1	NA	1	1	1	1	1	1	1	1	1	1	NA	1	1	1	NA	1	NA	1
NA	0	0	1	0	0	1	1	1	1	1	1	0	0	0	0	0	1	NA	1	NA	NA	0	NA	0	1	1	0	0	0	0	1	1	NA	0	1	0	0	0	0	0	0	0	1	NA	0	0	0	0	0
0	1	0	1	1	0	0	1	1	0	1	0	0	0	NA	0	0	1	1	0	0	0	0	0	0	0	0	0	1	1	0	0	0	0	1	0	1	1	1	1	1	0	1	1	0	1	0	0	1	1
1	1	1	1	0	0	0	1	1	0	0	0	0	0	1	NA	0	1	1	0	0	1	1	1	0	1	0	1	0	0	0	0	1	0	0	0	1	0	1	0	0	0	0	1	1	0	0	0	0	1
1	NA	NA	1	1	1	0	0	0	0	0	1	0	1	0	1	1	0	1	0	0	NA	1	NA	0	NA	0	1	1	1	1	0	1	0	0	1	0	1	0	1	1	0	1	1	NA	1	0	1	1	1
1	1	1	1	1	1	1	0	0	1	1	1	1	NA	0	1	1	1	1	NA	1	1	1	1	1	1	1	1	1	1	1	0	1	1	1	0	NA	1	0	1	1	1	1	1	1	1	1	1	NA	1
1	1	1	1	1	1	1	1	1	1	1	1	1	1	NA	1	1	1	1	1	1	1	1	1	1	1	1	1	1	1	1	1	1	1	1	NA	NA	1	1	1	1	1	1	1	1	1	1	1	1	1
1	0	1	1	1	1	1	0	0	1	0	1	NA	0	0	1	1	0	1	NA	NA	0	1	NA	1	1	1	1	1	1	0	0	1	1	0	0	0	1	0	0	1	1	1	1	0	0	0	0	1	1
0	0	0	0	0	1	0	1	1	0	0	0	0	0	NA	1	0	0	0	1	0	0	0	0	0	0	0	1	0	0	0	0	1	0	0	0	0	0	1	1	0	0	1	0	0	0	0	0	0	0
1	0	1	0	0	0	0	0	0	0	1	0	0	0	0	0	NA	1	0	0	1	0	1	0	1	0	0	0	0	1	0	0	0	1	0	0	1	1	0	0	0	1	0	0	1	1	0	0	0	0
0	0	0	0	0	NA	0	1	1	0	0	0	0	0	1	1	0	0	0	1	0	0	0	NA	0	0	0	1	0	0	0	NA	1	0	0	0	0	0	1	1	0	0	1	0	0	0	0	0	0	0
1	0	1	0	0	0	0	1	1	0	0	0	0	0	NA	0	0	1	1	0	0	0	0	0	0	0	0	NA	0	1	0	0	0	0	0	0	0	0	1	0	0	1	0	0	1	1	0	0	0	0
1	0	1	0	1	0	1	1	1	1	1	0	1	1	0	1	1	NA	0	1	1	1	1	1	1	1	1	1	1	1	0	NA	1	1	0	0	0	1	0	0	1	1	1	0	1	1	1	0	1	0
1	0	1	0	0	0	0	0	0	0	0	0	0	0	0	0	1	0	0	0	0	0	0	1	0	1	0	1	0	0	0	0	1	0	0	0	0	0	0	0	NA	0	0	0	1	0	0	0	0	0
1	1	1	0	1	NA	1	1	1	1	1	0	1	0	NA	1	1	1	0	1	1	0	1	1	1	1	1	1	1	NA	1	1	NA	1	1	NA	0	1	0	0	1	1	1	0	1	0	1	0	1	0
0	0	NA	1	0	1	0	0	0	0	0	1	0	1	NA	0	0	0	1	0	0	1	0	0	0	0	0	0	0	0	0	0	0	0	0	1	1	0	1	1	0	0	0	1	0	1	0	1	0	1
1	1	1	0	1	1	0	1	1	0	1	0	1	1	0	1	1	1	0	1	1	0	1	1	1	1	0	1	1	0	1	1	1	1	0	0	0	1	0	0	1	1	1	0	1	1	1	1	1	0
1	1	1	1	1	1	0	1	1	0	1	0	1	1	0	1	NA	1	1	1	1	1	1	NA	1	NA	0	1	1	0	1	NA	1	1	1	0	0	1	0	1	1	1	1	1	1	1	1	1	NA	1
1	1	1	0	0	0	0	1	1	0	0	0	1	0	1	1	1	0	0	1	0	1	NA	1	1	1	0	1	0	0	1	1	1	1	1	1	1	0	0	NA	0	1	0	0	1	0	1	0	0	0
1	1	1	0	0	0	0	1	1	0	0	0	1	0	1	0	1	0	0	0	0	0	1	1	1	1	0	1	0	0	0	0	1	0	1	0	1	0	0	0	0	1	0	0	1	0	1	0	0	0
1	0	1	0	0	0	0	0	0	0	0	0	1	0	0	0	1	0	0	0	0	0	0	1	1	1	0	1	0	0	0	0	1	0	0	0	0	0	0	0	0	1	0	0	1	0	1	0	0	0
1	0	1	1	0	1	1	0	0	1	0	0	1	0	NA	1	1	0	1	0	0	0	0	1	1	1	1	1	0	1	0	0	1	0	0	0	1	0	1	0	0	1	0	1	1	0	1	0	0	1
1	1	1	1	1	0	0	1	1	0	0	0	1	0	1	1	1	1	1	1	1	0	0	1	1	1	0	1	1	0	0	NA	1	1	1	0	1	1	1	0	1	1	1	1	1	0	1	1	1	1
1	1	1	1	1	NA	1	0	0	1	0	1	0	NA	1	1	1	0	1	0	1	1	0	1	0	1	NA	1	1	1	1	0	1	0	1	NA	1	NA	1	0	1	0	1	1	1	1	0	0	0	1
1	1	1	1	0	NA	0	1	1	0	0	1	0	0	1	1	0	1	0	0	0	1	0	0	0	1	0	0	0	1	0	0	0	1	1	1	1	1	1	1	0	1	0	1	1	1	0	0	0	1
1	1	1	1	0	NA	0	0	0	0	0	1	0	0	NA	1	0	1	0	0	0	1	0	0	0	1	0	0	0	1	0	0	0	1	1	1	1	0	0	1	0	1	0	1	1	1	0	0	0	1
1	1	1	NA	1	NA	1	1	1	1	1	1	0	1	1	1	1	NA	1	1	1	1	1	1	0	1	1	1	1	1	1	NA	1	1	1	1	1	1	1	1	1	0	1	1	1	1	0	0	NA	1
0	0	0	0	0	0	0	0	0	0	1	0	0	0	0	1	0	0	0	1	0	NA	0	0	0	0	0	0	0	1	0	1	0	1	0	0	0	0	0	0	0	0	0	0	0	0	0	0	0	0
1	0	1	0	0	NA	0	1	1	0	1	1	0	0	1	1	1	0	0	0	1	1	0	1	0	1	0	1	0	1	0	0	1	0	1	0	1	0	0	1	0	0	0	0	1	0	0	0	1	0
1	0	1	0	0	NA	0	1	1	0	1	1	0	0	1	1	1	0	0	0	1	1	0	1	0	1	0	1	0	1	0	0	1	0	1	0	1	0	0	1	0	0	0	0	1	0	0	0	1	0
1	1	1	1	1	NA	0	NA	1	1	NA	1	NA	NA	NA	1	1	1	NA	1	0	1	1	1	1	0	1	1	NA	1	1	NA	NA	NA	NA	1	1	NA	1	NA	1	1	1	0	1	1	NA	1	1	1
1	0	1	0	0	NA	0	1	1	0	1	1	0	0	0	1	1	0	0	0	0	0	0	1	0	1	0	1	0	1	0	0	1	0	0	0	1	0	0	0	0	0	0	0	1	0	0	0	NA	0
1	1	NA	1	1	1	0	1	1	0	0	1	0	0	NA	1	NA	1	1	1	1	1	NA	NA	0	1	0	1	1	1	1	NA	1	1	1	NA	1	1	1	NA	1	0	1	1	1	0	0	0	1	1
1	0	1	0	0	0	0	0	0	0	0	0	0	0	0	0	1	0	0	0	0	0	0	1	0	1	0	1	0	0	0	0	1	0	0	0	0	0	0	0	0	0	0	0	1	0	0	0	0	0
1	0	1	1	0	1	0	1	1	0	0	1	0	0	1	1	0	1	1	1	0	1	0	1	0	0	0	1	0	1	1	NA	1	0	1	1	1	1	1	1	0	1	1	1	1	1	1	0	0	1
1	0	1	0	0	0	0	0	0	0	0	0	0	0	0	1	0	1	0	0	0	1	0	0	NA	0	0	0	0	1	0	0	0	1	0	0	0	1	0	NA	0	1	0	0	1	1	0	0	0	0
NA	0	1	0	0	0	0	0	0	0	0	0	0	0	0	1	1	1	0	0	0	1	0	0	0	0	0	0	0	1	NA	0	0	0	0	0	0	0	0	0	0	1	0	0	NA	1	0	0	0	0
1	1	1	1	NA	1	1	0	0	1	1	1	1	1	NA	0	1	0	1	1	1	NA	1	1	NA	1	NA	1	NA	1	1	1	1	1	1	1	1	NA	NA	1	NA	NA	1	1	1	1	1	1	1	1
1	1	1	1	NA	1	1	0	0	1	1	1	1	1	0	0	1	0	1	1	1	NA	1	1	NA	1	1	1	1	1	1	1	1	1	0	1	1	NA	1	1	NA	NA	1	1	1	1	NA	1	1	1
1	0	0	1	0	0	0	0	0	0	0	0	0	NA	0	0	1	0	1	1	1	0	0	NA	0	1	0	NA	0	1	0	1	NA	1	0	0	0	0	0	1	0	0	0	1	1	1	0	0	NA	1
1	1	1	1	1	1	1	1	1	1	1	0	1	1	NA	NA	1	1	1	1	1	1	1	1	1	1	1	1	1	1	1	NA	1	1	1	1	1	1	1	1	1	1	1	1	1	1	1	1	1	1
0	1	0	0	1	1	0	0	0	0	0	0	0	1	0	0	NA	1	0	0	1	NA	1	0	0	0	0	0	1	1	0	0	0	0	1	1	1	1	1	NA	1	0	1	0	0	1	0	0	1	0
1	1	1	1	1	1	1	1	1	1	0	1	1	1	1	1	1	1	1	1	1	1	0	1	1	0	1	1	1	1	0	1	1	0	0	1	1	1	1	NA	1	1	1	1	1	1	1	1	NA	1
1	1	1	0	0	1	1	1	1	1	1	1	1	1	1	1	1	NA	0	1	0	NA	0	1	1	1	1	1	0	1	1	NA	1	1	1	1	1	0	1	0	0	1	0	0	1	1	1	1	0	0
NA	1	1	1	0	1	0	1	1	0	1	1	0	0	1	1	NA	1	NA	1	1	1	1	1	1	0	0	1	0	1	NA	1	1	1	1	1	NA	NA	1	0	NA	1	1	1	1	1	1	0	0	1
1	1	1	1	0	1	0	1	1	0	1	1	0	0	1	1	NA	1	1	1	1	1	1	1	1	NA	0	1	0	1	1	NA	1	1	1	1	1	NA	1	0	0	1	1	1	1	1	1	0	0	1
0	0	0	0	1	1	0	0	0	0	0	1	0	0	0	0	0	1	0	1	0	0	1	0	0	0	0	0	1	1	0	1	0	1	0	1	0	1	0	1	1	0	1	0	0	0	0	0	1	0
1	0	NA	0	0	NA	0	0	0	0	0	1	0	0	0	0	NA	0	0	0	0	0	0	1	0	1	0	1	0	0	0	0	1	0	0	0	0	0	0	0	0	0	0	0	1	0	0	0	0	0
0	0	0	0	1	0	1	0	0	1	0	0	1	0	0	0	0	0	0	0	0	0	0	0	0	0	1	0	1	0	0	0	0	0	0	0	0	0	0	0	1	0	0	0	0	0	0	1	1	0
1	0	1	0	NA	0	1	0	0	1	0	0	1	0	0	0	1	0	0	0	1	0	1	1	1	0	1	1	NA	0	0	0	1	0	0	0	0	NA	0	0	1	1	1	0	1	0	0	0	0	0
1	0	1	0	0	0	1	0	0	1	0	0	1	0	0	0	NA	0	0	0	1	0	1	1	1	0	NA	1	0	0	0	0	1	0	0	0	0	0	0	0	0	1	0	0	1	0	0	0	0	0
1	1	1	1	0	1	1	1	1	1	1	1	1	1	1	1	1	1	1	NA	1	1	1	1	NA	1	1	1	0	1	1	NA	1	1	1	1	1	0	1	1	0	1	0	1	NA	1	1	1	1	1
1	1	1	0	1	1	1	0	0	1	1	1	1	0	NA	1	1	0	0	0	0	1	1	1	1	0	1	1	1	1	1	0	1	0	0	1	1	1	1	0	1	1	0	0	1	0	0	1	1	0
1	1	1	NA	1	NA	1	NA	0	1	1	1	1	1	1	1	NA	0	1	1	0	1	1	1	NA	1	1	1	1	1	1	NA	1	1	1	1	0	1	1	NA	1	1	1	1	1	1	1	1	1	1
1	0	1	0	0	1	1	1	1	0	0	1	0	0	NA	0	1	1	0	0	1	0	1	1	0	1	1	1	0	0	0	0	1	0	1	1	1	0	0	1	0	0	0	0	1	0	0	0	0	0
0	0	0	0	0	0	1	0	0	1	0	0	1	1	0	0	0	1	0	0	0	0	1	0	1	0	1	0	0	NA	0	0	0	0	0	0	0	0	0	1	0	1	0	0	0	1	1	1	1	0
1	1	1	1	0	1	0	0	0	0	0	1	0	1	1	0	1	0	1	0	1	0	0	1	0	1	0	1	0	0	0	0	1	0	1	1	1	0	1	0	0	0	0	1	1	1	1	0	0	1
1	1	1	NA	1	1	0	1	1	0	1	0	0	0	NA	1	1	0	1	1	1	NA	0	1	0	1	0	NA	1	0	1	NA	1	1	0	NA	1	1	1	1	1	0	1	1	1	0	0	0	0	1
1	1	1	1	1	1	1	1	1	NA	1	1	1	1	1	1	1	NA	1	1	1	1	1	0	NA	1	1	0	1	1	1	1	1	1	NA	0	1	NA	1	1	1	1	1	1	1	NA	0	1	NA	1
0	1	0	1	0	NA	0	0	0	0	0	1	0	0	0	0	0	0	1	0	0	0	0	0	0	0	0	0	0	0	0	0	0	0	0	1	0	0	1	1	0	0	0	1	0	0	0	0	0	1
1	0	1	0	1	0	1	1	1	1	1	0	1	1	1	1	1	1	0	1	1	1	1	1	1	1	1	1	1	1	1	NA	1	1	1	0	1	1	0	NA	1	1	1	0	1	1	1	1	NA	0
1	1	1	1	1	1	0	1	1	0	1	1	NA	0	NA	0	NA	1	1	1	1	1	0	1	0	0	0	1	1	0	1	NA	1	1	NA	1	1	1	1	1	1	0	1	1	1	0	0	0	1	1
1	1	1	NA	1	1	1	1	1	1	1	1	1	1	1	1	1	1	1	1	1	0	1	1	1	1	1	1	1	1	1	NA	1	1	0	NA	1	NA	1	1	1	1	1	1	NA	1	1	1	NA	1
1	0	1	0	0	NA	0	1	1	0	0	0	1	0	NA	NA	1	0	0	1	0	0	0	1	0	0	0	1	0	0	0	1	1	1	0	1	0	0	0	0	0	0	1	0	1	NA	0	1	1	NA
1	1	1	1	1	NA	1	1	1	1	1	0	1	0	NA	1	NA	1	1	1	0	0	1	1	1	0	1	1	1	1	1	NA	1	1	1	1	0	1	1	1	1	1	1	1	1	0	0	1	0	1
1	1	1	1	0	NA	0	0	0	0	1	1	0	0	NA	1	1	0	1	0	0	1	0	1	0	1	0	1	0	0	0	0	1	0	1	NA	0	0	1	0	0	0	0	1	1	0	0	0	1	1
1	1	1	1	1	1	1	0	0	1	1	1	1	1	NA	1	NA	1	1	1	1	1	1	NA	1	1	1	1	1	1	1	NA	1	1	1	1	0	1	NA	1	1	1	1	NA	1	1	1	1	1	1
0	0	0	0	0	0	0	0	0	0	0	0	0	0	0	NA	0	0	0	0	0	0	0	0	0	0	0	0	0	0	0	0	0	1	0	0	1	0	0	1	0	0	0	0	0	0	0	0	0	0
1	0	1	0	1	0	0	1	1	0	0	0	0	0	1	0	1	1	0	1	0	0	0	1	NA	0	1	1	0	0	NA	0	1	1	1	1	1	0	1	1	1	1	0	0	1	0	0	0	1	0
0	1	0	0	1	1	1	0	0	1	0	1	0	1	NA	1	0	0	0	0	1	0	1	0	0	0	1	0	1	0	1	0	0	0	1	0	0	1	1	1	1	0	0	0	0	1	1	0	0	0
1	1	1	0	0	NA	0	0	0	0	0	1	0	1	0	0	1	0	0	0	0	0	0	1	0	1	0	1	0	0	0	0	1	0	0	0	1	0	1	1	0	0	0	0	1	1	1	0	0	0
1	1	1	0	0	1	0	1	1	0	0	1	1	0	NA	1	1	0	0	1	0	0	0	1	1	1	0	1	0	1	0	NA	1	1	0	1	0	0	1	1	0	1	1	0	1	0	0	NA	0	0
0	0	0	0	0	0	0	0	0	0	0	0	0	0	1	0	0	0	0	0	0	0	0	0	0	1	0	0	0	0	0	0	0	0	0	0	0	0	0	NA	0	0	0	0	0	0	0	0	1	0
0	0	0	0	1	0	1	0	0	0	0	0	1	1	0	NA	1	0	0	0	0	0	1	0	1	0	1	0	1	0	1	0	0	0	0	0	0	1	0	0	1	0	0	NA	0	0	0	1	1	0
0	1	0	1	1	1	1	1	1	1	1	1	0	1	NA	0	0	1	1	0	1	1	1	0	0	0	1	0	1	0	1	0	0	0	1	1	1	1	1	1	1	0	0	1	0	1	1	0	1	1
0	1	0	1	1	1	1	0	0	1	0	0	1	0	0	0	0	1	1	1	1	0	1	0	1	0	1	0	1	1	1	NA	0	1	0	0	0	1	1	0	1	1	1	1	0	0	0	1	0	1
0	0	0	1	0	1	0	0	0	0	0	1	0	0	0	0	0	0	1	0	0	0	0	0	0	0	0	0	0	0	0	0	0	0	0	0	0	0	0	0	0	0	0	1	0	0	0	0	0	1
0	0	0	NA	0	1	1	0	0	1	0	1	1	1	NA	0	0	0	1	1	0	1	0	0	1	1	0	0	0	1	0	1	0	1	0	0	1	0	0	0	0	1	1	1	0	1	1	1	0	1
0	0	0	0	0	NA	0	0	0	0	1	0	0	0	0	0	1	0	0	0	0	0	1	0	1	0	0	0	0	0	0	0	0	1	0	1	0	0	0	0	0	0	0	0	0	0	0	0	0	0
1	0	1	0	0	1	0	1	1	0	0	1	1	0	0	0	1	0	0	0	0	1	0	1	1	0	0	1	0	0	0	0	1	0	0	0	0	0	0	0	0	1	0	0	1	0	0	1	1	0
0	0	0	0	0	0	1	1	1	0	1	0	1	0	0	0	0	0	0	0	NA	0	NA	0	1	0	0	0	1	0	0	0	0	0	0	1	1	0	1	1	0	0	0	0	0	0	0	0	1	0
1	0	1	0	1	0	1	1	1	1	0	0	1	1	NA	0	0	1	0	0	1	1	0	0	0	1	1	0	1	1	1	0	0	0	0	0	0	1	1	0	1	1	0	0	1	1	0	1	NA	0
1	0	1	0	1	NA	1	0	0	1	0	0	1	1	0	0	0	1	0	0	1	1	0	0	NA	1	1	0	1	1	1	0	0	NA	0	0	0	1	0	0	1	1	0	0	1	1	0	1	1	0
1	1	1	1	NA	1	1	1	1	1	1	NA	1	NA	1	NA	NA	0	NA	0	1	NA	NA	NA	1	0	1	1	NA	1	1	0	1	0	1	0	1	NA	1	NA	1	1	NA	1	NA	1	1	NA	NA	1
1	0	1	0	0	0	0	0	0	0	0	0	0	0	0	0	1	0	0	1	0	0	0	1	0	0	0	1	0	1	0	NA	1	1	0	0	0	0	0	0	0	0	1	0	1	0	0	0	0	0
1	1	0	0	0	0	0	0	0	1	0	0	0	0	0	1	0	0	0	0	1	0	NA	0	1	0	NA	0	1	0	NA	0	1	0	0	0	0	0	0	0	0	1	0	0	NA	0	0	0	NA	0
1	1	1	1	1	1	1	1	1	1	1	1	1	1	1	1	NA	1	1	0	1	1	1	0	1	NA	1	NA	1	1	1	0	1	0	1	1	1	1	1	NA	1	1	1	1	NA	1	NA	0	1	1
0	0	0	1	NA	1	1	0	0	1	0	1	1	1	0	0	0	0	0	0	0	0	0	0	0	0	1	0	1	0	0	0	0	0	0	0	0	0	0	0	1	0	0	1	0	0	NA	1	NA	0
0	0	0	1	NA	NA	1	0	0	1	0	NA	1	1	0	0	0	0	0	0	0	0	0	0	0	0	1	0	1	0	0	0	0	0	0	0	0	0	0	0	1	0	0	1	0	0	0	1	1	0
0	0	0	1	0	1	0	1	1	0	1	1	0	NA	NA	0	0	1	0	0	0	1	0	0	1	1	0	0	0	0	0	0	0	0	0	1	1	0	0	0	0	1	0	0	0	1	1	0	0	0
1	1	1	1	1	NA	1	1	1	1	0	0	1	1	1	1	1	1	1	0	1	1	1	NA	1	1	1	1	1	0	1	0	1	0	1	1	1	1	1	0	1	1	0	1	1	1	1	1	0	1
1	1	NA	0	1	1	0	1	1	0	1	1	1	0	0	1	1	0	0	1	0	0	0	1	0	0	0	1	1	1	1	1	1	1	0	NA	NA	NA	1	0	1	0	NA	0	1	0	0	1	1	0
1	NA	1	NA	1	NA	1	1	1	1	1	1	1	NA	0	NA	1	1	1	1	1	1	NA	1	1	0	1	1	1	1	NA	1	1	NA	0	NA	1	1	1	1	1	1	1	1	1	1	1	1	NA	NA
1	1	1	0	1	NA	0	0	0	0	1	1	1	0	0	0	1	0	0	0	0	0	0	1	0	0	0	1	1	0	NA	0	NA	0	0	NA	1	1	NA	0	1	0	0	0	1	0	0	1	0	0
0	0	0	NA	NA	NA	1	1	1	1	1	1	1	NA	1	1	0	1	1	0	NA	1	1	1	1	1	1	NA	1	0	1	0	NA	0	1	1	1	1	0	1	1	1	0	1	0	1	1	1	0	NA
0	0	0	0	0	0	1	0	0	1	0	0	1	0	0	0	0	0	0	0	1	0	1	0	0	0	1	0	0	0	0	0	0	0	0	0	1	0	0	0	0	0	0	0	0	0	0	1	0	0
0	0	0	0	0	0	0	1	1	0	1	0	0	0	0	0	0	0	0	0	0	NA	0	0	0	0	0	0	0	0	0	0	0	0	0	0	0	0	0	0	0	0	0	0	0	0	0	0	0	0
1	0	1	1	1	0	1	0	0	1	0	0	0	0	1	1	NA	1	0	0	1	0	0	NA	0	0	1	1	1	0	1	0	1	0	1	1	0	1	0	1	1	0	0	0	1	0	0	0	1	0
1	1	1	0	0	1	0	1	1	0	1	1	1	1	1	1	1	NA	1	1	0	1	1	1	NA	1	0	1	0	NA	0	1	1	1	0	1	1	0	1	1	0	1	1	1	1	1	1	1	0	1
0	0	0	NA	0	1	0	0	0	0	0	NA	0	1	1	1	0	0	0	0	0	1	0	0	0	1	0	0	0	0	0	0	0	0	0	0	1	0	1	0	0	0	0	0	0	1	1	0	0	0
0	0	0	0	0	0	0	0	0	0	0	0	0	0	0	0	0	0	0	1	0	0	0	0	1	0	0	0	0	0	0	0	0	0	0	0	0	1	0	0	0	1	0	0	0	0	0	0	0	0
1	0	1	0	1	0	1	0	NA	1	0	0	1	NA	0	1	0	0	0	0	1	0	0	1	1	0	1	1	1	0	1	0	1	0	0	0	0	1	0	1	1	1	0	0	1	0	0	1	0	0
0	0	0	0	0	0	1	0	0	1	0	0	1	0	0	0	0	NA	0	0	1	0	1	0	1	0	1	0	0	0	0	0	0	0	0	0	0	0	0	0	0	1	0	0	0	0	0	1	0	0
0	1	0	NA	1	1	1	1	1	1	1	1	1	NA	1	1	1	NA	1	1	1	NA	1	0	NA	NA	1	0	1	1	1	NA	0	1	1	1	NA	1	1	1	1	1	1	1	0	1	1	1	1	1
0	0	0	1	0	0	0	0	0	0	1	0	0	1	0	0	1	1	1	0	0	0	0	0	0	0	0	0	0	0	0	0	0	0	1	0	1	0	0	1	0	0	0	1	0	1	1	1	0	1
1	1	1	0	1	NA	1	1	1	1	0	0	0	0	0	0	0	0	0	1	1	NA	1	1	NA	0	1	1	1	0	1	1	1	1	0	1	0	1	0	0	1	1	1	0	1	0	0	0	NA	0
1	1	1	1	1	1	1	1	1	1	1	1	1	1	1	0	1	1	1	NA	1	NA	1	1	0	1	1	1	1	1	1	0	1	0	1	1	1	1	1	NA	1	0	0	1	1	1	1	1	1	1
1	1	1	0	0	0	1	1	1	1	0	0	1	1	0	0	0	1	1	0	1	0	1	1	0	0	1	1	0	1	0	0	1	0	1	0	1	0	0	0	0	0	0	1	1	1	1	1	NA	1
0	0	0	0	1	0	0	1	1	0	0	0	1	0	0	0	0	1	0	0	0	0	0	0	0	0	0	0	1	0	1	0	0	0	0	0	0	1	NA	NA	1	0	0	0	0	0	0	1	NA	0
1	0	1	0	1	0	1	1	1	1	0	0	1	1	1	1	1	1	1	1	1	NA	0	1	NA	1	1	1	1	1	0	NA	1	0	1	1	0	1	1	0	1	1	1	0	1	1	0	NA	1	0
0	0	0	1	0	1	0	0	0	0	0	1	0	0	0	0	0	0	0	0	0	0	0	0	0	0	0	0	0	0	0	0	0	0	0	0	0	0	0	1	NA	0	0	1	0	0	0	0	0	1
1	0	0	0	1	0	0	0	0	0	0	0	0	0	0	0	0	0	0	NA	0	0	0	0	0	1	0	0	NA	0	1	1	0	1	0	0	NA	1	0	0	1	0	NA	0	0	0	0	0	1	0
0	0	0	0	0	0	0	0	0	0	0	0	0	0	0	0	0	0	1	0	0	0	0	0	0	0	0	0	0	0	0	0	0	0	0	1	0	0	0	0	0	0	0	1	0	0	0	0	0	1
0	0	0	0	0	NA	0	1	1	0	1	0	0	0	1	0	1	0	1	0	0	0	1	0	1	1	0	0	0	0	0	0	0	0	1	0	0	0	1	1	0	0	0	0	0	0	1	0	0	0
NA	0	0	0	0	0	1	0	0	1	0	0	1	0	1	1	NA	1	0	1	1	0	1	0	NA	0	1	0	0	NA	0	1	1	1	0	0	0	0	0	0	0	0	1	0	0	0	0	0	1	0
1	1	1	1	0	NA	0	1	1	0	1	1	0	1	1	1	0	0	0	0	0	0	0	1	NA	1	0	1	1	1	NA	0	1	0	1	0	0	1	1	1	1	1	0	0	1	1	1	0	NA	0
0	1	0	1	0	NA	0	1	1	0	0	1	1	0	1	NA	0	1	1	0	0	0	0	0	1	1	0	0	0	0	0	0	0	0	0	0	1	0	1	1	0	1	NA	1	0	1	1	1	0	1
1	0	1	1	0	NA	0	0	0	0	0	1	0	0	0	1	0	1	0	1	1	1	0	1	0	0	0	1	0	1	0	NA	1	0	0	0	1	0	0	0	0	1	1	1	1	1	0	0	0	1
1	0	1	0	1	0	1	0	0	NA	NA	0	0	0	0	0	1	0	0	1	1	1	1	NA	0	0	1	1	1	1	1	1	NA	1	1	1	0	NA	0	0	1	0	1	0	1	0	0	NA	1	0
1	1	1	1	NA	1	1	0	0	1	1	1	1	1	NA	0	NA	NA	0	1	1	NA	NA	1	0	NA	NA	NA	1	1	1	1	1	NA	1	1	0	1	0	1	1	0	1	0	1	1	1	1	1	0
1	1	1	1	1	1	1	0	0	1	0	1	1	0	NA	0	1	0	1	1	1	1	1	1	1	0	1	1	1	1	1	NA	1	1	0	0	1	1	0	1	1	1	1	1	1	0	0	1	0	1
0	0	0	0	1	0	1	0	0	1	0	0	NA	0	0	0	NA	0	0	1	1	1	1	0	1	0	NA	0	0	0	0	0	0	1	0	0	0	0	1	0	0	1	1	0	0	0	0	1	1	0
1	0	1	0	0	NA	0	1	1	0	0	0	0	0	1	0	0	0	1	0	0	0	0	1	0	0	0	1	1	1	1	0	1	0	0	0	1	1	1	1	1	0	0	1	1	0	0	0	1	1
1	0	1	NA	0	NA	0	0	0	0	0	1	1	1	NA	1	0	0	1	0	0	0	0	1	NA	0	0	1	0	1	0	0	1	0	0	0	1	0	0	0	0	1	0	1	1	1	1	1	0	1
1	1	1	1	1	1	1	1	1	1	1	1	0	1	NA	0	NA	0	1	1	1	1	1	1	1	1	1	1	1	1	1	1	1	1	1	1	1	1	1	0	1	1	1	1	1	1	1	0	1	1
0	0	0	0	0	1	0	0	0	0	0	0	0	0	1	0	0	0	1	0	0	0	0	0	0	0	0	0	0	0	0	0	0	0	1	0	0	0	0	0	0	0	0	0	0	0	0	0	0	0
1	0	1	0	1	0	1	0	0	1	0	0	1	1	0	0	0	1	0	1	1	1	0	1	0	0	1	1	1	1	0	NA	1	0	0	0	0	0	0	0	1	1	1	0	1	1	0	1	1	0
1	0	1	NA	1	1	1	1	1	1	1	1	1	0	0	1	1	NA	1	0	1	0	1	1	1	0	1	1	0	1	0	0	1	0	0	1	0	0	0	0	0	1	0	1	1	0	0	1	0	1
1	NA	1	1	0	1	0	0	0	0	NA	1	1	0	0	NA	1	1	1	1	0	NA	0	1	1	0	0	1	1	1	1	NA	1	NA	0	0	0	1	0	1	1	1	1	1	1	0	0	0	1	1
1	0	1	0	1	0	1	0	0	0	0	0	0	0	0	0	0	0	0	0	0	0	0	1	0	0	1	NA	0	1	0	0	1	0	0	0	0	0	0	0	0	0	0	0	1	0	0	0	0	0
0	0	0	0	0	NA	0	0	0	0	0	0	0	1	0	1	0	0	0	1	0	0	0	0	0	0	0	0	0	0	0	NA	0	1	0	1	0	0	0	0	0	0	1	0	0	1	1	0	0	0
1	0	1	0	1	1	0	0	0	0	1	0	1	1	1	0	0	1	1	1	0	1	0	1	1	0	0	1	0	1	0	1	1	1	1	0	1	0	0	1	0	1	1	1	1	1	1	1	0	1
1	0	1	1	1	1	1	0	0	1	1	1	1	1	0	0	1	1	1	1	1	1	1	1	1	0	1	1	NA	1	0	1	1	1	0	1	1	0	0	1	0	1	1	1	1	1	1	1	NA	1
0	1	0	NA	1	1	0	0	0	0	0	1	0	0	0	1	0	0	0	0	0	NA	0	0	0	0	0	0	1	0	1	0	0	0	0	1	0	NA	0	0	1	0	0	0	0	0	0	0	0	0
0	1	0	NA	1	1	1	1	1	1	1	1	0	0	NA	0	1	0	1	1	1	1	1	0	0	1	1	0	0	0	0	0	0	1	0	1	1	0	1	0	0	0	1	1	0	0	0	0	1	1
1	0	1	0	0	0	0	0	0	0	0	0	1	NA	1	0	0	1	0	0	0	0	0	1	1	0	0	1	1	1	1	0	1	0	1	0	0	1	0	1	1	1	0	0	NA	1	1	1	0	0
1	0	1	0	0	0	0	0	0	0	1	0	0	0	NA	0	0	1	1	1	0	1	0	1	1	0	0	1	0	1	0	NA	1	1	1	0	0	0	1	1	0	1	1	1	1	0	0	1	0	1
1	0	1	0	0	0	0	1	1	0	0	0	0	1	NA	0	1	1	0	1	0	1	0	1	1	1	0	1	0	1	0	1	1	1	0	0	0	0	1	0	0	1	1	0	1	1	1	1	0	0
1	1	1	0	1	0	0	1	1	0	0	0	0	0	NA	0	0	1	0	1	0	NA	0	1	1	NA	0	1	0	1	0	1	1	1	0	1	0	0	0	0	0	1	1	0	1	0	0	1	0	0
0	0	0	1	1	1	0	0	0	0	0	1	0	1	NA	1	1	1	0	1	0	0	0	0	1	0	0	0	0	0	0	NA	0	NA	NA	0	1	0	0	0	0	1	1	0	0	1	1	0	0	0
1	1	1	0	0	NA	1	1	1	0	0	0	1	0	1	0	0	0	1	0	1	0	1	1	0	1	1	1	1	1	1	0	1	0	0	0	0	1	1	0	1	0	0	1	1	0	0	1	1	1
1	0	1	0	0	0	1	0	0	0	0	0	0	0	0	0	0	0	0	0	0	0	0	1	0	0	1	1	0	1	0	0	1	0	0	0	0	0	0	0	0	0	0	0	1	0	0	0	0	0
1	1	1	1	1	1	0	1	1	0	1	1	0	NA	1	1	1	0	1	0	1	1	1	1	0	1	0	1	1	1	1	0	1	0	1	NA	1	1	0	1	1	0	0	1	NA	0	0	NA	1	1
1	0	1	1	1	1	1	1	1	1	1	1	0	1	1	NA	0	0	1	0	1	0	1	NA	0	1	1	1	0	1	0	0	0	0	1	0	1	0	0	1	0	0	0	1	1	1	1	NA	NA	1
1	0	0	0	1	0	1	0	0	0	0	0	1	1	0	0	0	1	0	0	0	0	0	0	0	0	0	0	NA	NA	0	0	0	0	0	0	0	1	0	0	1	1	0	0	NA	1	0	1	NA	0
1	1	1	1	1	1	1	1	1	1	1	1	0	1	1	1	0	0	1	0	1	1	1	NA	0	1	1	1	0	1	0	0	1	0	1	0	1	0	1	1	0	0	0	1	1	1	1	NA	1	1
1	0	1	1	1	1	1	0	0	0	1	1	0	1	NA	1	0	0	0	0	1	0	1	NA	0	0	1	1	0	1	0	0	1	0	NA	0	0	0	0	1	0	0	0	0	NA	1	1	NA	NA	0
0	1	0	0	0	1	NA	1	1	1	1	1	1	0	0	0	0	0	1	0	0	1	0	0	1	NA	1	0	1	0	1	0	0	0	0	NA	0	1	0	0	1	NA	1	1	0	0	1	NA	NA	0
1	0	1	1	1	1	1	0	0	0	NA	1	1	1	0	0	1	1	0	0	0	0	0	1	1	0	NA	1	0	1	0	0	1	1	0	0	0	0	0	0	0	1	0	0	1	1	1	1	NA	0
1	0	1	1	1	1	0	0	0	0	1	1	1	NA	0	0	1	0	0	0	0	0	0	1	0	0	0	1	0	1	0	0	NA	1	0	0	0	0	0	0	0	0	0	0	1	1	1	0	1	0
0	1	0	1	0	0	0	0	1	0	0	1	0	0	NA	0	0	0	0	0	NA	0	0	0	0	0	0	0	0	0	0	0	0	0	0	0	0	0	1	1	0	0	0	1	0	0	0	0	0	1
1	1	1	1	0	NA	1	0	0	1	1	1	0	1	0	NA	0	1	0	0	0	0	0	1	1	0	1	1	0	1	0	0	1	0	0	1	1	0	0	1	0	1	0	0	1	1	1	NA	1	0
0	0	0	0	0	0	0	0	0	0	0	0	0	0	0	0	0	0	0	0	0	1	0	0	0	0	0	0	1	0	1	0	0	0	0	0	0	1	0	0	1	0	0	0	0	0	0	0	0	0
0	0	0	1	0	1	0	0	0	0	0	1	0	0	0	0	0	0	0	0	0	0	0	0	1	0	0	0	0	0	0	0	0	0	0	0	0	0	0	0	0	0	0	1	0	0	0	0	0	1
1	0	1	NA	0	1	0	0	0	1	NA	NA	0	0	0	1	1	NA	1	0	1	NA	1	0	NA	0	0	0	0	1	0	0	0	1	0	1	1	0	0	1	0	1	0	1	NA	1	1	0	0	1
0	0	0	1	0	1	0	0	0	1	1	1	0	0	0	0	1	0	1	0	0	1	0	0	0	0	0	0	1	0	1	0	0	0	0	1	0	1	1	0	1	0	0	1	0	0	0	NA	0	1
0	1	0	0	1	0	1	1	1	0	0	0	1	1	1	0	0	1	0	1	1	0	1	0	1	1	1	0	0	0	0	NA	0	1	1	0	NA	0	0	1	0	1	1	0	0	1	1	NA	1	0
0	0	0	0	1	0	0	0	0	0	0	0	NA	0	0	0	0	1	0	0	1	0	0	0	NA	0	0	0	0	0	0	0	0	1	0	0	0	0	0	0	0	1	0	0	0	0	0	NA	0	0
0	0	0	0	1	0	1	0	0	1	0	0	0	1	0	0	0	1	0	0	1	0	0	0	1	0	1	0	0	0	0	0	0	0	0	1	1	0	1	1	0	1	0	0	0	1	1	1	0	0
0	0	0	0	1	0	1	1	1	1	0	0	0	1	NA	0	0	1	1	0	1	0	0	0	1	1	1	0	0	0	0	0	0	0	0	1	1	0	1	1	0	1	0	1	NA	1	1	1	0	1
0	1	0	0	0	0	1	0	0	0	0	0	1	0	0	0	0	0	0	0	0	0	0	0	0	0	1	0	0	0	0	0	0	1	0	0	0	0	0	0	0	0	0	0	0	0	0	0	0	0
0	0	0	0	0	0	0	0	0	1	0	0	1	0	0	0	0	0	0	0	0	1	0	0	0	0	0	0	0	0	0	0	0	0	0	0	1	0	0	0	0	0	0	0	0	0	0	0	0	0
1	0	1	0	1	0	1	0	0	0	0	0	0	0	0	0	0	1	0	1	1	1	1	1	1	0	1	1	0	1	0	NA	1	0	0	NA	0	0	0	0	0	1	1	0	1	0	0	1	0	0
1	0	1	0	0	0	0	0	0	1	1	0	0	1	0	0	0	1	1	1	0	0	NA	1	1	0	0	1	1	1	1	NA	1	0	0	1	0	1	0	1	1	1	1	1	1	1	1	1	0	1
0	1	0	1	0	1	0	1	1	NA	1	1	1	0	1	1	NA	NA	1	0	0	0	1	0	1	0	NA	0	0	0	1	0	0	0	1	0	1	0	1	1	0	0	1	1	0	0	1	0	0	1
0	1	0	0	0	0	0	1	NA	0	1	0	0	0	0	0	0	0	0	0	0	0	1	0	0	0	0	0	0	0	0	0	0	0	NA	0	0	0	1	0	0	0	0	0	0	0	1	0	0	0
0	NA	0	0	0	0	0	0	0	0	NA	0	NA	1	1	0	0	0	1	1	0	0	0	0	0	0	0	0	0	0	0	0	0	1	1	0	0	0	0	0	0	0	0	1	0	0	1	0	1	NA
1	1	1	0	1	NA	1	0	0	0	1	0	1	1	NA	1	NA	1	1	1	1	1	0	1	1	0	1	1	1	1	1	NA	1	1	1	1	NA	1	1	1	1	1	1	1	1	1	1	1	NA	1
1	1	NA	1	0	1	1	NA	1	0	1	1	1	1	1	1	1	1	1	1	NA	NA	0	1	1	1	1	1	1	1	1	NA	1	1	1	1	1	1	1	1	1	1	NA	1	1	1	1	1	NA	1
0	0	0	0	0	NA	1	0	0	1	0	0	1	0	0	NA	1	1	0	1	1	1	1	0	1	0	1	0	1	0	1	NA	0	1	0	0	1	1	0	1	1	1	1	0	0	0	0	1	NA	0
0	1	0	0	0	0	0	0	0	0	0	0	0	0	0	0	0	0	0	0	0	0	1	0	0	0	0	0	0	0	0	0	0	0	0	0	1	0	0	1	0	0	0	0	0	0	0	0	0	0
1	0	1	0	1	0	0	0	0	0	0	0	0	0	0	0	0	0	0	1	0	1	0	1	0	0	0	1	0	1	0	NA	1	0	0	0	0	0	0	NA	0	0	1	0	1	0	0	0	0	0
1	1	1	0	1	0	0	1	1	1	1	0	0	1	NA	1	1	0	0	0	0	1	1	1	0	1	0	1	1	1	1	0	1	0	1	1	1	1	1	1	1	0	0	0	1	1	1	0	NA	0
NA	0	0	1	0	1	NA	0	0	1	0	1	NA	0	0	0	0	0	0	0	0	1	0	0	1	0	0	0	NA	NA	1	0	0	0	0	1	0	1	0	0	1	0	NA	1	0	0	0	0	0	1
1	1	1	0	0	1	0	0	0	0	0	0	0	0	0	0	1	0	0	1	0	1	0	1	0	0	0	1	1	1	1	0	1	0	0	0	0	1	0	1	1	0	1	0	NA	1	1	0	1	0
1	1	1	1	1	1	1	0	0	1	1	1	1	1	0	0	1	1	0	1	1	1	NA	1	1	0	1	1	1	1	1	NA	1	1	0	1	0	1	1	1	1	1	1	0	1	1	1	1	1	0
1	1	1	1	1	1	1	0	0	1	1	1	1	1	0	0	1	1	0	1	1	1	1	1	1	0	1	1	1	1	1	NA	1	1	0	1	0	1	1	1	1	NA	1	0	1	1	1	1	NA	0
1	1	1	NA	1	1	1	0	0	1	0	1	1	NA	0	0	1	1	0	1	1	1	NA	NA	NA	0	1	1	1	1	1	NA	1	1	0	1	0	NA	0	1	1	1	NA	0	NA	NA	1	1	1	0
1	1	1	0	0	1	0	0	0	0	0	0	0	1	0	1	1	0	0	NA	0	1	0	1	0	0	0	1	1	1	1	NA	1	0	1	1	0	1	0	1	1	0	1	0	1	1	1	0	1	0
1	0	1	0	0	0	0	0	0	0	0	0	0	0	0	NA	1	0	0	NA	0	NA	0	1	0	0	0	1	1	1	1	1	1	0	0	0	0	1	0	1	1	0	1	0	1	0	0	0	0	0
0	0	0	0	0	0	1	1	1	0	0	0	0	1	NA	0	0	0	0	0	1	0	0	0	0	NA	1	0	1	0	1	0	0	0	0	0	0	1	0	0	1	0	0	0	0	1	1	0	0	0
1	0	1	0	0	0	0	0	0	0	0	0	0	0	0	0	0	0	0	1	0	0	0	1	0	0	0	1	0	1	0	1	1	0	0	0	NA	0	1	0	0	0	1	0	1	0	0	0	0	0
1	0	1	0	0	NA	NA	0	0	1	0	0	0	1	0	1	0	0	1	1	NA	0	1	0	0	1	1	NA	1	1	1	1	NA	0	0	0	0	1	0	NA	1	0	1	1	0	0	1	0	0	0
0	1	0	NA	0	1	0	1	1	0	1	1	0	0	NA	1	0	0	0	0	0	0	0	0	0	0	0	0	0	0	0	0	0	0	1	1	1	0	1	0	0	0	0	0	0	0	0	0	0	0
1	0	1	0	0	NA	1	0	0	1	0	0	0	1	0	0	1	0	1	NA	1	0	NA	1	0	1	1	1	1	1	1	1	1	0	0	0	0	NA	0	1	1	0	1	1	1	1	1	0	0	1
1	0	1	0	0	0	0	0	0	0	0	0	0	0	0	0	0	0	0	0	0	0	0	1	0	0	0	1	0	1	0	0	1	0	0	0	0	0	0	NA	0	0	0	0	1	0	0	0	0	0
1	0	NA	1	1	NA	1	1	1	1	1	1	1	NA	1	0	0	1	0	1	1	NA	1	1	0	0	1	1	1	1	1	NA	1	0	1	0	1	1	1	NA	1	1	1	1	NA	1	1	1	NA	1
1	1	1	NA	1	NA	1	1	1	1	1	1	1	NA	NA	1	1	NA	1	1	1	1	1	1	1	NA	NA	1	NA	1	1	NA	NA	1	1	0	NA	1	1	1	1	1	1	1	1	1	1	1	1	1
0	0	0	0	0	0	1	0	0	0	0	0	0	NA	0	0	0	0	0	0	1	0	0	0	0	0	1	0	0	0	0	0	0	0	0	0	0	0	0	0	0	0	0	0	0	1	1	0	0	0
1	0	1	1	1	NA	0	0	0	1	1	1	1	1	NA	1	0	1	0	0	0	1	1	1	1	0	0	1	0	1	0	0	1	NA	1	0	0	0	0	1	0	1	0	0	1	1	1	1	0	0
1	1	1	1	1	1	1	1	1	1	1	1	1	1	1	1	1	0	1	1	1	0	1	1	0	1	1	1	1	1	1	NA	1	1	1	NA	1	1	1	1	1	0	1	1	1	1	1	0	1	1
1	1	1	1	1	1	1	1	1	1	1	1	1	1	1	1	1	1	1	1	1	1	1	1	1	1	1	1	0	1	NA	1	1	1	1	1	NA	0	1	1	0	1	1	1	1	1	NA	1	1	1
1	NA	1	1	1	1	1	1	1	1	1	1	1	1	1	0	1	1	1	1	1	1	1	NA	1	1	1	NA	NA	1	NA	NA	1	1	NA	1	0	1	0	1	1	1	1	1	1	1	1	1	1	1
0	1	1	1	1	1	1	1	1	1	1	1	1	1	1	1	NA	0	1	1	1	0	1	NA	0	1	1	1	1	1	1	0	0	1	1	0	1	NA	1	1	1	0	1	1	0	1	1	0	NA	1
0	0	1	0	0	0	0	0	0	1	0	0	0	0	NA	0	0	0	0	0	0	0	0	1	0	0	0	1	0	1	0	0	0	1	0	0	0	0	0	NA	0	0	0	0	0	0	0	0	0	0
0	1	1	1	1	1	1	1	1	1	1	1	1	1	1	1	1	0	0	1	1	0	1	1	0	1	1	1	0	1	0	1	0	1	1	1	1	0	1	0	0	0	1	0	0	1	1	0	1	0
1	1	1	1	1	1	1	1	1	1	1	1	1	1	NA	1	0	NA	1	1	1	1	1	1	0	1	1	1	1	1	1	NA	1	1	0	0	1	1	1	NA	1	1	1	1	1	1	1	1	NA	1
0	1	0	0	1	NA	1	0	0	0	0	0	1	1	0	0	1	0	0	0	1	0	0	0	1	0	1	0	1	0	0	0	0	1	1	NA	0	0	0	0	1	0	0	0	0	0	0	1	1	0
0	1	1	1	1	NA	1	1	1	0	1	1	1	0	NA	1	1	1	1	NA	1	0	NA	1	0	0	1	1	0	1	0	NA	0	1	1	0	0	0	1	1	0	0	1	1	0	0	0	0	1	1
0	1	NA	1	0	1	1	0	0	0	0	1	1	0	0	0	1	1	0	1	0	0	0	1	0	1	NA	1	0	1	0	NA	0	1	0	0	NA	0	0	1	0	0	1	0	0	0	0	0	1	0
1	1	1	NA	1	NA	1	1	1	1	0	1	1	1	1	NA	0	1	1	NA	1	0	1	NA	NA	0	0	1	1	NA	1	0	1	0	1	0	0	0	NA	NA	NA	1	1	1	1	1	1	1	NA	1
1	0	1	0	0	1	0	1	1	1	1	0	0	0	1	1	1	NA	1	1	0	NA	1	NA	NA	1	0	1	0	1	NA	1	1	0	1	1	1	NA	1	1	0	1	1	0	1	1	1	0	0	0
0	0	0	NA	0	1	0	0	0	0	0	1	0	0	0	0	0	0	0	0	0	0	0	0	0	1	0	0	0	0	1	0	0	0	NA	0	0	0	0	0	0	0	0	1	0	0	0	0	0	1
1	1	1	0	1	1	0	0	0	0	0	1	1	0	0	0	NA	1	0	0	NA	NA	1	1	NA	0	0	1	0	0	0	0	1	1	0	0	0	0	0	1	1	1	0	0	1	0	1	NA	1	0
1	0	0	0	1	0	0	0	0	0	0	0	1	0	0	0	1	1	0	0	0	1	1	NA	1	0	0	1	0	1	0	0	1	1	0	0	0	0	0	0	0	1	0	0	NA	NA	0	1	0	0
1	1	1	1	1	1	1	0	0	1	1	1	1	1	1	1	1	1	1	0	1	1	1	1	1	1	1	1	1	1	1	0	1	1	NA	1	1	NA	0	0	1	1	0	1	1	1	1	1	1	1
0	0	0	0	0	0	0	1	1	0	0	0	0	0	0	0	0	0	0	1	0	0	0	0	0	0	0	0	0	0	0	0	0	0	0	0	0	0	1	NA	0	0	1	0	0	0	0	0	0	0
1	0	1	1	1	NA	1	0	0	1	1	1	1	NA	0	NA	1	1	1	1	NA	1	1	1	NA	0	NA	1	1	1	1	0	1	1	0	0	0	0	0	1	1	1	NA	NA	1	1	1	1	1	NA
0	0	1	0	0	1	0	1	1	1	1	0	1	0	0	1	0	1	0	1	1	0	NA	1	0	1	0	1	1	1	1	1	0	1	0	1	0	1	1	0	1	0	1	0	0	0	0	0	1	0
0	0	1	0	1	0	0	0	0	NA	0	0	0	0	0	0	0	1	0	0	0	0	NA	1	0	0	0	1	NA	1	1	0	0	1	0	0	0	1	0	0	1	0	1	0	0	0	0	0	0	0
1	1	1	0	1	0	1	1	1	1	1	0	1	1	NA	1	0	NA	1	1	1	1	1	1	0	0	1	1	1	1	0	NA	1	1	0	0	1	1	1	1	1	1	1	0	NA	1	1	1	1	0
1	1	0	1	NA	1	1	1	1	1	1	1	1	1	1	NA	NA	NA	1	1	1	1	1	NA	1	1	1	1	1	1	NA	1	1	1	1	1	1	1	1	1	NA	1	1	1	1	1	1	1	1	1
0	0	0	0	0	0	0	0	0	0	0	0	0	0	0	1	0	0	0	1	1	1	0	0	1	0	0	0	0	0	0	0	0	1	0	0	0	1	0	0	1	1	0	0	0	0	0	0	0	0
1	1	1	1	1	1	1	1	NA	0	1	1	NA	NA	1	NA	NA	1	1	NA	1	1	1	NA	1	1	NA	NA	1	1	1	NA	1	1	1	NA	1	1	1	1	1	1	1	1	1	1	1	1	1	1
1	0	0	0	1	0	0	0	0	1	0	0	0	0	0	1	0	0	0	0	0	1	0	0	1	0	0	0	1	0	0	0	1	0	0	1	0	0	0	0	1	1	0	0	1	0	0	1	0	0
1	0	0	0	0	0	0	0	0	0	1	0	0	0	0	0	0	0	0	0	NA	1	0	0	1	0	0	0	0	0	0	0	1	0	0	1	0	0	0	0	0	1	0	0	1	0	0	1	0	0
0	0	1	1	0	0	0	1	1	0	0	0	0	1	NA	0	1	1	1	0	0	0	0	NA	0	1	0	1	0	1	0	0	0	1	0	0	1	0	1	0	0	0	0	1	0	1	1	0	0	1
1	NA	1	NA	1	0	1	0	0	1	0	0	1	1	0	0	0	1	0	1	1	1	0	1	0	0	1	1	1	1	0	NA	1	0	0	0	0	1	NA	0	1	1	1	0	1	1	0	1	1	0
1	1	0	1	NA	1	1	1	1	1	1	1	1	0	NA	1	0	0	1	1	0	NA	0	0	1	0	1	0	0	0	1	0	1	0	NA	1	1	0	1	0	1	1	1	1	1	1	1	1	1	1
0	NA	0	0	0	NA	1	0	0	0	1	0	1	1	0	0	NA	0	0	1	0	0	0	0	0	NA	1	0	1	0	1	NA	0	0	1	1	1	0	0	1	0	0	0	0	0	0	1	0	1	0
0	1	0	0	0	1	1	0	0	0	1	1	1	1	NA	0	1	0	0	1	0	0	0	0	0	1	1	0	1	0	1	NA	0	0	1	1	1	0	0	1	0	0	1	0	0	1	1	0	1	0
0	1	NA	0	0	1	1	1	1	0	1	1	1	0	NA	0	NA	1	0	1	0	0	1	1	0	NA	NA	1	1	1	1	0	0	1	1	0	1	0	1	1	0	0	1	0	0	0	0	0	0	0
1	1	1	0	1	1	1	0	0	1	1	1	1	1	NA	1	1	1	1	1	1	1	1	1	1	1	1	1	1	1	1	NA	1	1	NA	NA	1	NA	0	0	1	1	1	1	1	1	1	1	NA	1
1	0	1	0	1	NA	NA	1	1	1	0	0	1	1	1	0	0	NA	0	0	0	1	1	1	NA	1	1	1	0	1	0	0	1	1	1	1	1	0	1	1	1	1	0	0	1	1	1	1	1	0
0	1	1	1	1	NA	1	1	NA	1	NA	1	0	0	1	0	NA	1	NA	0	0	0	0	1	0	1	1	1	1	1	0	0	0	1	1	0	0	0	1	1	1	0	0	1	0	0	0	0	0	1
1	0	0	0	0	0	0	0	0	0	0	0	0	0	0	0	0	0	0	0	0	1	1	0	NA	0	0	0	0	0	0	0	1	0	0	0	0	0	0	0	0	1	0	0	1	0	0	1	0	0
0	1	0	0	0	NA	1	1	1	1	1	0	1	0	0	1	1	0	0	1	1	0	0	0	0	1	1	0	1	0	1	1	0	0	0	0	1	1	1	0	NA	0	1	0	0	NA	0	0	1	0
1	0	0	0	0	NA	0	0	0	1	1	0	1	0	0	0	1	NA	0	1	1	1	0	0	1	1	0	0	0	0	1	NA	1	NA	0	1	NA	1	0	1	0	1	1	0	1	0	0	1	1	0
1	1	1	1	0	1	1	1	1	1	1	1	1	NA	NA	1	NA	NA	1	1	1	1	0	NA	NA	1	1	1	NA	1	1	NA	NA	1	1	1	1	1	1	1	0	1	1	1	1	1	1	1	1	1
0	0	1	0	1	0	0	1	1	1	1	NA	0	1	0	0	0	0	0	0	0	0	0	1	0	0	0	1	0	1	0	0	0	1	0	0	0	0	1	0	0	NA	0	0	0	0	0	NA	0	0
0	1	1	1	0	0	0	0	0	0	0	0	0	0	0	0	0	1	1	0	0	0	0	1	0	1	0	1	0	1	0	0	0	1	0	0	NA	0	0	1	0	0	0	1	0	0	0	0	NA	1
0	1	0	0	0	1	0	1	0	0	0	1	0	0	NA	0	1	0	0	0	NA	0	0	0	0	0	0	0	1	0	0	0	0	0	1	0	0	1	1	0	0	0	0	0	0	0	0	0	0	0
1	1	1	0	NA	0	1	1	1	1	1	0	1	1	1	1	NA	1	1	1	1	1	1	NA	0	1	0	NA	0	1	1	1	NA	0	0	0	NA	1	1	NA	0	1	NA	0	1	1	1	1	NA	1
0	0	1	0	1	NA	1	0	0	1	0	0	1	1	NA	1	1	1	0	NA	1	0	1	1	0	1	1	1	1	1	1	1	0	1	1	1	1	1	0	1	1	0	1	0	0	1	1	0	1	0
1	1	1	1	NA	1	1	1	1	1	1	NA	1	1	1	1	1	1	1	1	0	1	1	1	1	1	1	1	1	1	1	NA	1	1	1	0	0	1	1	1	NA	1	1	1	1	1	1	1	1	1
0	0	0	0	0	NA	0	1	1	0	1	0	0	0	1	0	0	0	0	0	0	0	1	0	0	0	0	0	0	0	0	1	0	0	0	0	0	0	0	0	0	1	1	0	0	0	0	1	0	0
0	1	1	1	1	0	1	1	1	1	1	0	1	0	1	1	1	1	1	1	1	0	1	1	0	1	1	1	1	1	1	NA	0	1	1	NA	1	1	1	0	1	0	1	1	0	0	0	0	0	1
1	1	1	1	1	1	0	1	1	0	1	1	1	1	1	1	0	1	1	1	1	1	0	1	1	1	0	1	1	1	1	1	1	1	1	1	1	1	1	1	1	1	1	1	1	1	1	1	NA	1
1	NA	1	1	1	1	1	1	1	1	0	1	1	NA	1	NA	1	1	1	0	0	NA	NA	NA	1	1	1	1	1	1	1	NA	1	NA	1	0	1	NA	1	NA	1	1	1	1	1	1	1	1	NA	1
1	1	1	1	0	1	0	0	0	1	0	1	1	0	NA	1	0	1	1	0	0	1	0	1	1	0	0	1	0	1	0	0	1	1	1	1	1	0	0	1	0	1	0	1	1	0	0	1	1	1
1	0	1	0	0	0	1	0	0	1	1	0	1	1	NA	0	0	NA	0	0	1	1	0	1	NA	NA	1	1	1	1	0	0	1	1	0	1	1	1	0	1	0	1	0	0	1	1	NA	1	0	0
0	0	0	0	1	1	0	1	1	0	0	1	0	0	NA	1	NA	0	0	0	0	0	0	0	0	0	0	0	0	0	0	0	0	0	1	0	0	0	1	0	1	0	0	0	0	0	0	0	NA	0
1	1	1	1	1	NA	1	1	1	1	1	1	1	1	1	1	1	1	1	1	1	1	0	1	1	1	1	1	1	1	1	1	1	1	1	1	1	0	1	1	1	1	NA	1	1	1	1	1	1	1
1	0	1	0	0	1	1	1	1	1	1	1	1	0	NA	0	0	1	0	1	1	NA	0	1	1	NA	1	1	0	1	1	1	1	1	1	1	1	0	1	1	0	0	1	0	1	0	0	1	0	0
1	0	1	0	0	1	1	1	1	1	1	1	1	0	NA	0	0	NA	0	1	1	1	0	1	1	1	1	1	0	1	1	NA	1	1	1	1	1	0	1	1	0	0	1	0	1	0	0	1	0	0
0	1	0	0	0	0	0	0	0	0	0	0	0	0	1	0	0	0	0	0	0	0	0	0	0	0	0	0	0	0	0	0	0	0	0	0	0	0	0	0	0	0	0	0	0	0	0	0	0	0
1	1	1	1	1	NA	1	1	1	0	1	1	1	0	NA	1	1	1	1	0	0	1	0	1	1	0	1	1	0	1	0	0	1	1	1	1	1	0	1	0	1	0	0	1	1	0	0	1	NA	1
0	1	0	1	0	NA	0	0	0	0	0	1	0	1	0	0	0	0	1	0	0	0	0	0	0	0	0	0	0	0	0	0	0	0	0	0	0	0	0	0	0	0	0	1	0	1	NA	0	1	1
0	0	0	0	1	1	1	0	0	0	1	1	0	0	1	1	0	0	0	0	0	0	0	0	0	1	1	0	0	0	0	0	0	0	1	1	1	0	0	1	1	0	0	0	0	0	0	0	0	0
0	1	0	1	1	1	1	1	1	1	1	1	0	1	1	1	NA	0	1	0	1	0	0	0	0	NA	1	0	1	0	0	0	0	0	1	NA	0	1	1	1	1	1	0	1	0	1	1	0	1	1
1	1	1	1	1	1	1	1	1	0	1	1	1	1	1	1	0	1	1	1	0	1	NA	1	1	1	NA	1	0	1	1	NA	1	1	NA	NA	1	0	1	1	1	0	1	1	1	1	1	1	NA	1
0	1	0	0	1	1	0	NA	1	0	1	1	0	1	NA	1	0	0	1	0	0	0	0	0	0	1	1	0	0	0	0	0	0	0	NA	0	0	0	1	1	1	0	0	1	0	1	1	0	1	1
1	1	1	1	0	1	0	0	0	1	1	1	1	NA	NA	1	1	1	1	0	0	1	1	1	1	1	0	1	1	1	0	0	1	1	1	1	1	1	0	1	0	1	0	1	1	1	1	1	1	1
NA	0	0	0	0	0	1	1	1	0	0	0	0	0	1	0	NA	0	0	0	0	0	0	0	1	0	1	0	0	1	0	0	0	0	0	0	0	0	NA	0	0	0	0	0	0	0	0	0	0	0
0	0	0	0	0	0	1	1	1	0	0	0	0	0	1	0	0	0	0	0	0	0	0	0	0	0	1	0	0	1	0	0	0	0	0	0	0	0	NA	0	0	0	0	0	NA	0	0	0	0	0
0	1	0	0	1	1	1	0	0	0	0	1	1	0	NA	1	0	0	0	1	0	0	NA	0	0	0	1	0	0	0	1	1	0	0	0	0	0	0	0	0	1	0	1	0	0	0	0	0	0	0
1	1	1	1	1	1	1	1	1	NA	1	1	1	1	NA	NA	1	1	1	1	0	1	1	1	1	1	1	1	0	1	1	NA	1	NA	1	1	1	0	1	1	1	0	1	1	1	1	1	1	1	1
0	0	0	0	1	0	1	0	0	0	1	0	0	0	0	0	0	0	0	0	0	0	0	0	0	0	1	0	NA	0	1	NA	0	0	0	0	0	0	0	0	1	0	1	0	0	0	0	0	0	0
1	0	1	0	0	0	0	0	0	0	0	0	0	0	0	0	1	1	0	0	0	1	0	1	1	0	0	1	0	1	0	0	1	1	0	0	0	0	0	1	0	0	0	0	1	0	0	1	0	0
0	1	0	0	1	1	1	0	0	1	1	0	0	1	1	1	1	0	0	1	1	0	0	0	0	0	1	0	1	0	1	1	0	0	1	0	0	1	0	0	1	1	1	0	0	1	NA	0	1	0
0	0	0	0	1	0	1	0	0	0	0	0	1	1	0	1	0	0	0	1	0	0	0	0	1	0	1	0	1	0	1	1	0	0	0	0	0	0	0	1	1	0	0	0	0	0	1	0	1	0
0	0	NA	1	1	1	1	1	1	1	NA	0	1	1	1	1	1	NA	1	1	1	1	1	1	1	0	1	1	1	NA	1	1	1	1	0	0	1	1	1	1	1	0	1	1	NA	0	1	1	1	1
0	0	0	NA	0	0	0	1	1	0	0	0	0	0	NA	1	0	0	1	0	0	0	0	0	0	1	0	0	1	0	0	0	0	0	0	1	0	1	1	0	0	1	0	1	0	0	0	0	1	1
1	1	1	1	1	1	1	1	1	1	1	1	1	NA	1	1	NA	1	1	1	1	0	1	NA	0	NA	1	1	1	1	1	1	0	1	1	1	1	1	NA	1	1	1	1	1	0	1	1	0	1	1
0	0	0	1	0	1	0	0	0	0	0	1	0	0	0	0	0	0	1	0	0	0	0	0	0	1	0	0	0	0	0	0	0	0	0	0	0	0	0	0	0	0	0	1	0	0	0	0	0	1
0	0	0	0	0	0	0	1	1	0	0	0	0	0	0	0	0	0	0	0	0	NA	0	0	0	1	0	0	0	0	0	0	0	0	0	0	0	0	1	1	0	0	0	0	1	1	1	1	1	0
0	0	0	0	0	0	1	0	0	0	0	0	0	0	0	0	0	0	0	1	0	0	0	0	0	0	0	0	0	0	NA	0	0	0	0	0	0	0	0	0	0	0	1	0	0	0	0	0	0	0
1	1	1	0	1	1	1	1	1	1	1	1	1	1	1	1	1	1	0	1	1	1	1	1	1	1	1	1	1	1	1	NA	1	1	1	1	NA	1	1	1	1	1	1	0	1	1	1	1	1	0
1	1	NA	0	1	1	1	1	1	1	1	1	1	NA	NA	1	NA	1	0	1	NA	NA	NA	NA	1	NA	NA	1	1	1	1	NA	1	1	1	1	1	1	1	1	1	1	1	0	NA	1	1	1	NA	0
1	1	1	1	NA	1	1	0	0	1	0	0	1	0	1	1	1	1	1	1	1	1	1	1	1	1	1	1	1	1	1	1	1	1	1	NA	1	1	NA	1	0	1	1	1	1	NA	NA	1	0	1
1	1	NA	1	0	NA	1	0	0	1	0	0	1	0	1	0	1	1	1	1	1	NA	1	NA	1	1	NA	NA	1	1	1	NA	1	1	1	0	1	1	0	1	0	1	1	1	1	0	0	1	0	1
0	0	0	0	1	1	0	1	1	0	1	1	1	1	0	NA	0	0	0	0	1	0	NA	0	0	1	0	0	0	0	0	0	0	0	0	1	0	0	1	0	1	0	0	0	0	1	1	0	1	0
1	1	1	0	1	NA	1	1	1	1	1	0	0	0	0	1	0	1	0	1	0	1	0	1	1	0	0	1	1	1	1	NA	1	1	0	0	0	1	1	0	1	1	1	0	1	0	0	1	0	0
0	0	0	0	0	1	0	0	0	1	0	0	0	0	1	0	0	0	0	0	0	0	1	0	0	1	0	0	1	0	0	0	0	0	0	0	0	1	0	0	0	1	0	0	0	0	0	0	0	0
0	0	0	0	0	0	0	0	0	0	0	0	1	0	1	0	1	0	0	1	1	0	0	0	0	0	0	0	0	0	0	NA	0	0	1	0	1	0	0	0	0	0	1	0	0	0	0	0	0	0
1	1	1	1	0	NA	0	0	0	0	1	1	0	0	1	1	0	NA	1	0	0	0	1	1	0	1	1	1	1	1	0	0	0	NA	1	1	0	1	0	0	0	1	0	1	0	0	0	0	1	1
1	0	1	0	0	0	0	0	0	0	0	0	0	0	0	0	0	1	0	0	0	0	0	1	0	0	0	1	0	1	0	0	0	1	0	0	0	0	0	0	0	0	0	0	0	0	0	0	0	0
1	0	1	0	0	0	0	0	0	0	0	0	0	NA	0	0	0	1	0	0	0	0	0	1	0	0	0	1	0	1	0	0	0	1	0	0	0	0	0	0	0	0	0	0	0	1	1	0	0	0
0	0	0	0	0	0	0	0	0	0	0	0	1	0	0	0	1	0	0	0	0	1	0	0	1	0	1	0	0	0	0	0	1	0	0	0	1	0	0	0	0	0	0	0	1	0	0	1	1	0
0	0	1	0	1	0	0	0	0	1	0	0	0	0	NA	0	0	0	0	0	0	0	1	0	0	0	0	0	1	0	0	NA	0	0	0	0	0	1	1	0	1	0	0	0	0	0	0	NA	0	0
0	0	0	1	0	NA	0	0	0	0	0	1	0	0	0	0	0	0	1	0	0	0	0	0	0	1	0	0	0	0	0	0	0	0	0	1	0	0	0	1	NA	0	1	1	0	0	0	0	0	1
1	0	1	1	0	1	0	0	0	0	0	1	0	0	0	0	0	1	1	0	1	0	0	1	0	1	0	1	0	1	0	0	0	1	0	1	0	0	0	1	0	0	1	1	0	0	0	0	0	1
1	1	1	1	NA	1	1	1	1	1	0	1	1	1	1	1	1	1	1	0	1	1	0	1	1	1	1	1	1	1	0	0	1	1	0	1	1	1	1	1	1	1	1	1	1	NA	1	NA	1	1
1	0	1	1	0	0	0	1	1	0	1	0	0	NA	0	1	0	0	1	1	1	0	0	1	0	1	0	1	1	1	1	0	0	1	0	0	0	1	1	0	0	1	0	1	0	1	1	0	0	1
1	0	1	0	1	0	1	0	0	1	0	0	0	0	0	1	0	1	0	0	1	1	1	1	1	0	0	1	0	1	0	0	1	1	0	0	0	0	0	1	1	0	0	0	1	0	0	1	0	0
1	1	1	1	1	1	1	1	1	1	1	1	1	1	1	1	NA	1	1	1	1	1	1	1	1	1	1	1	1	1	1	1	1	1	1	1	NA	1	1	1	1	1	1	1	1	1	NA	1	NA	NA
0	1	0	0	0	0	1	1	1	0	1	0	0	0	0	0	0	0	0	0	0	0	1	0	0	0	NA	0	0	0	0	0	0	0	NA	0	1	0	1	1	0	0	0	0	0	0	1	0	0	0
1	0	1	0	0	1	0	0	0	0	0	1	0	0	0	0	0	1	0	0	0	0	0	1	NA	0	0	1	1	1	1	0	1	1	0	0	1	1	0	1	0	1	0	0	1	0	0	1	0	0
1	0	1	1	0	1	0	1	1	0	1	1	1	0	NA	1	1	1	1	0	0	0	NA	1	1	1	0	1	NA	1	1	0	1	1	1	NA	0	0	1	1	0	1	0	1	1	0	0	1	1	1
0	NA	0	1	0	0	0	1	1	0	1	0	1	0	1	0	1	NA	1	0	0	0	1	0	0	1	1	0	0	0	0	0	0	0	0	1	1	1	1	1	0	0	1	1	0	0	0	0	0	1
0	0	0	0	1	0	1	0	0	1	0	0	0	1	NA	1	0	0	0	1	1	1	0	0	0	0	0	0	0	0	0	1	0	0	1	0	0	0	0	0	1	0	0	0	0	1	1	0	1	0
0	0	0	0	1	0	1	0	0	1	0	0	0	0	0	0	0	0	0	0	0	0	0	0	0	0	0	0	0	0	0	NA	0	0	0	0	0	0	0	0	0	0	0	0	0	0	0	0	0	0
1	0	1	1	0	1	0	0	0	0	0	1	1	0	0	0	0	0	1	0	0	0	0	0	0	0	0	0	0	0	NA	0	0	0	0	0	0	0	0	0	0	1	1	1	0	0	0	0	0	0
1	0	NA	1	NA	1	1	1	1	1	1	1	1	NA	NA	1	1	1	1	1	1	NA	0	NA	1	1	1	1	1	1	1	1	1	1	0	1	NA	1	1	1	1	1	1	1	1	NA	1	1	1	1
0	0	0	0	0	0	0	0	0	0	0	0	0	0	0	1	0	0	1	0	0	0	0	0	0	0	0	0	0	0	0	0	0	0	0	0	0	0	0	0	0	0	0	0	0	0	0	0	0	0
NA	1	NA	1	1	1	1	1	1	1	1	1	1	1	1	1	1	1	1	1	1	1	1	NA	1	1	1	1	1	1	NA	1	1	0	NA	1	1	1	1	0	1	1	1	1	1	1	1	1	NA	NA
1	1	1	0	1	0	1	0	0	1	0	0	0	0	1	0	0	1	0	1	1	0	0	1	1	0	0	1	0	1	1	NA	1	NA	0	0	0	0	0	0	1	1	1	0	1	0	0	1	0	0
0	1	1	1	1	1	0	1	1	1	1	1	1	1	1	1	1	NA	1	NA	NA	0	1	1	1	1	1	1	0	NA	0	0	1	1	1	1	1	1	1	1	0	NA	1	1	0	1	1	0	1	1
1	0	1	0	1	0	1	0	0	1	0	0	0	0	0	0	0	1	0	1	1	1	0	1	NA	0	0	1	0	NA	1	1	1	1	0	0	0	0	0	0	1	1	1	0	1	0	NA	1	0	0
1	1	NA	NA	1	1	1	0	0	1	1	1	1	NA	1	1	NA	NA	1	1	1	NA	1	NA	1	1	1	1	NA	1	1	1	NA	1	1	NA	1	0	0	1	1	1	1	1	1	1	0	1	0	NA
0	0	1	0	0	0	0	0	0	0	0	NA	0	0	0	0	0	1	0	1	0	0	0	1	1	0	0	1	1	1	1	1	1	0	0	0	0	1	0	0	0	1	0	0	1	0	1	1	0	0
0	1	0	1	0	NA	0	1	1	1	1	0	0	1	NA	0	1	0	1	0	0	1	1	0	0	1	1	0	0	0	0	0	0	0	1	1	1	0	1	1	0	0	1	1	0	1	0	0	1	1
0	0	1	0	0	0	0	0	0	0	0	0	0	0	0	0	0	NA	0	1	0	0	0	1	NA	0	0	1	1	1	1	1	1	0	0	0	0	1	0	0	0	1	0	0	1	0	1	1	0	0
0	0	0	0	0	0	0	0	0	0	0	0	0	0	1	0	1	0	0	0	0	0	0	0	0	1	0	0	0	0	0	0	0	0	1	0	0	0	0	0	0	0	0	0	0	0	0	0	0	0
1	0	1	0	0	0	0	0	0	1	0	0	0	0	NA	0	1	1	0	1	1	0	0	1	NA	1	0	1	0	1	0	1	1	0	1	0	0	1	0	NA	0	1	0	0	1	0	1	1	0	0
0	1	1	NA	0	0	0	1	1	1	0	0	1	0	1	0	0	1	1	NA	1	0	1	1	1	0	0	1	0	1	0	1	1	1	1	0	0	1	1	1	0	1	0	1	1	0	1	1	1	0
0	0	1	0	0	0	0	0	0	1	0	0	0	0	0	0	0	1	0	1	NA	0	0	1	1	0	0	1	0	1	0	NA	1	0	0	0	0	1	0	0	0	1	0	0	1	0	1	1	0	0
1	1	1	1	1	0	1	1	1	1	1	0	1	0	NA	1	1	1	1	1	1	1	1	1	1	1	NA	1	1	1	1	1	1	1	1	1	1	1	1	1	1	1	1	1	1	0	1	1	NA	1
0	0	0	0	0	0	0	0	0	1	0	0	0	0	0	0	0	0	0	0	1	0	0	0	NA	0	0	0	NA	0	0	0	1	0	0	0	0	0	0	0	0	1	0	0	1	0	0	1	0	0
0	0	1	1	0	NA	0	0	0	1	1	0	1	NA	0	1	NA	1	0	0	NA	NA	1	1	1	NA	1	1	0	1	1	0	NA	1	0	0	0	1	0	0	0	1	1	0	1	1	0	1	0	0
0	1	0	0	0	1	1	NA	1	0	0	0	0	1	1	0	NA	0	1	0	NA	0	0	0	0	1	0	0	0	0	0	0	0	0	1	1	0	0	0	0	0	0	0	0	0	1	0	NA	0	0
1	1	1	1	1	1	1	1	1	1	1	1	1	1	1	1	1	1	1	1	1	1	1	1	1	NA	1	1	1	NA	1	1	1	NA	1	0	1	NA	1	0	1	1	1	1	NA	1	1	1	1	1
1	0	1	1	1	NA	1	1	1	1	0	0	0	1	NA	0	0	1	1	1	1	1	0	1	1	0	0	1	1	1	1	1	1	0	1	1	0	1	1	1	1	1	1	1	1	1	1	1	1	1
1	1	NA	NA	0	1	0	NA	0	1	1	1	NA	NA	0	0	1	1	1	NA	1	NA	1	0	1	1	1	NA	1	1	1	1	NA	1	1	1	0	1	1	NA	NA	1	NA	1	1	1	1	1	1	1
1	0	0	0	0	0	0	0	0	0	0	1	0	0	0	NA	0	0	0	0	0	0	0	0	NA	0	0	0	1	0	0	0	1	0	0	0	0	0	0	0	0	1	0	0	1	0	0	1	0	0
0	0	0	0	0	0	0	0	0	0	0	0	0	0	0	1	0	0	0	0	0	0	0	0	0	0	0	0	0	0	0	0	0	0	0	0	0	0	0	0	0	0	0	0	0	0	0	0	0	0
0	0	0	0	0	0	0	0	0	0	0	0	0	0	1	0	0	0	0	0	0	0	0	0	0	0	0	0	0	0	0	0	0	0	0	0	0	0	0	0	0	0	0	0	0	0	0	0	0	0
1	1	NA	1	0	1	0	1	1	1	1	1	1	1	NA	NA	1	1	1	1	0	NA	1	1	0	1	1	1	1	1	0	NA	0	1	1	1	1	0	1	1	0	0	1	1	0	1	1	0	1	1
1	1	1	1	0	1	0	1	1	1	1	1	1	NA	NA	0	1	1	1	1	0	1	1	NA	0	1	1	1	1	1	0	NA	0	NA	1	1	1	0	1	1	0	0	NA	1	0	1	1	0	1	1
1	1	0	0	NA	0	0	1	1	NA	0	0	0	1	0	0	0	1	0	1	0	0	1	1	0	0	1	1	1	0	0	1	0	0	0	1	0	0	1	0	0	0	1	0	0	1	1	0	0	0
1	1	1	1	1	1	1	1	1	NA	1	0	1	1	1	1	NA	1	1	1	1	1	1	1	1	1	1	1	1	1	1	1	1	NA	1	1	1	1	1	1	1	1	NA	1	1	1	1	1	1	1
0	1	0	0	1	1	1	1	1	1	0	NA	0	1	NA	1	0	0	0	NA	1	0	1	0	1	0	1	0	0	0	1	0	0	NA	1	1	1	0	1	0	1	0	1	1	1	0	1	NA	1	0
1	1	1	NA	0	1	0	1	1	1	1	1	NA	NA	1	1	NA	NA	NA	1	0	NA	1	1	NA	1	1	1	1	1	0	NA	1	1	1	1	1	NA	1	NA	0	NA	1	1	1	1	1	1	NA	1
1	1	1	1	0	1	0	1	1	1	1	1	1	1	1	1	1	1	1	1	0	1	1	1	1	1	1	1	1	1	0	1	1	1	1	1	1	1	1	1	0	1	1	1	1	1	1	1	1	1
1	0	1	1	0	1	0	1	1	1	1	1	1	1	1	1	1	1	1	1	0	1	1	1	1	1	1	1	1	1	1	1	1	1	1	1	1	1	1	1	0	1	1	1	1	NA	1	1	1	1
1	1	1	1	0	NA	0	1	1	1	1	1	1	NA	1	1	NA	1	1	1	0	1	1	1	1	1	1	1	1	1	0	NA	1	1	1	1	1	1	1	1	0	1	1	1	1	1	1	1	1	1
1	1	1	1	NA	1	1	1	1	1	1	1	NA	1	0	NA	NA	NA	0	1	1	NA	NA	NA	NA	1	1	1	1	1	1	1	NA	1	0	1	1	1	1	1	1	1	NA	1	1	1	0	1	NA	1
1	0	1	NA	0	0	0	0	0	0	1	0	0	0	0	0	0	1	1	0	0	NA	1	1	0	0	1	NA	1	1	0	0	0	0	0	0	1	0	0	1	0	0	0	1	0	0	1	0	1	1
1	0	1	1	1	0	1	1	1	0	1	0	1	NA	0	0	0	1	1	0	1	1	1	1	0	0	1	1	1	1	0	0	0	1	0	1	1	0	NA	NA	1	0	0	1	0	1	1	0	1	1
1	0	0	0	1	1	1	1	1	0	1	1	0	0	NA	1	NA	0	0	0	1	NA	1	0	NA	1	NA	0	1	0	1	0	1	0	1	1	1	1	1	0	1	1	NA	0	1	0	NA	1	0	0
1	1	1	NA	1	1	1	1	NA	1	1	NA	1	1	1	1	1	1	1	NA	1	1	1	1	1	1	1	1	1	1	1	1	1	NA	1	1	1	1	NA	0	1	1	1	1	1	1	1	1	NA	0
0	1	1	0	0	0	0	1	1	0	1	0	1	1	1	1	1	1	0	1	0	1	NA	1	0	1	0	1	1	1	1	NA	0	1	1	NA	1	0	1	0	0	0	1	0	0	1	1	0	0	0
0	1	1	0	0	0	0	1	1	0	0	0	1	1	NA	1	1	NA	0	1	0	1	1	1	0	1	0	1	NA	1	0	NA	0	1	1	1	NA	0	1	0	0	0	1	0	0	1	1	0	0	0
1	1	NA	1	1	1	1	0	0	1	1	1	0	NA	0	1	0	1	1	NA	1	0	1	1	1	0	1	1	0	1	1	NA	1	0	0	1	0	1	0	1	1	1	1	1	1	NA	1	1	1	1
0	1	1	1	0	1	1	1	1	0	0	1	1	1	NA	0	1	1	NA	1	1	1	1	1	0	1	1	1	1	1	1	NA	0	1	1	0	1	0	1	1	0	0	1	1	0	1	NA	0	1	1
1	0	1	1	0	NA	0	0	0	0	1	1	1	0	1	1	1	1	1	1	0	0	0	1	1	1	1	1	1	1	0	1	1	1	1	1	1	1	NA	1	0	1	1	1	1	0	1	1	1	1
0	1	1	0	0	NA	1	1	1	1	0	0	1	1	1	1	1	1	0	1	1	1	0	NA	1	1	NA	1	1	NA	0	NA	1	1	1	0	1	0	1	0	0	1	1	0	1	1	1	1	0	0
0	1	1	0	0	NA	1	1	1	1	0	0	1	1	1	1	1	1	0	0	1	1	0	1	1	1	1	1	1	1	0	1	1	1	1	0	1	0	1	0	0	1	1	0	1	1	1	1	0	0
1	1	1	1	0	1	1	1	1	0	0	1	1	1	NA	1	1	1	NA	0	1	1	0	1	0	1	1	1	1	1	1	0	1	1	0	1	1	0	1	NA	0	1	1	1	NA	1	1	0	NA	1
1	1	1	1	0	0	0	1	1	0	0	0	1	1	0	1	1	1	1	0	0	1	0	1	0	1	1	1	1	1	1	0	0	1	0	NA	1	0	1	1	0	0	1	1	0	1	1	0	1	1
0	1	1	1	NA	1	0	0	0	0	0	1	1	1	0	1	1	1	1	0	0	1	0	1	0	1	1	1	1	1	0	0	0	1	0	1	0	0	0	1	0	0	1	1	0	1	0	0	1	1
1	1	1	1	0	NA	0	1	1	0	0	1	1	1	0	1	1	NA	1	0	0	NA	0	NA	0	NA	1	NA	1	1	1	0	0	NA	0	0	0	0	1	1	0	0	1	1	0	1	1	0	1	1
0	0	0	0	1	0	1	0	0	1	1	0	0	0	NA	0	0	0	0	1	1	0	1	0	1	0	0	0	0	0	0	NA	1	0	1	1	1	1	0	0	1	1	0	0	1	0	0	1	0	0
0	0	0	0	NA	0	1	0	0	1	1	NA	0	0	NA	0	0	0	0	1	1	0	1	0	1	0	0	0	0	0	0	NA	1	0	1	1	1	1	0	0	1	1	0	0	1	0	0	1	0	0
1	1	1	1	1	1	1	1	1	1	1	1	1	1	NA	1	NA	1	1	0	1	1	1	0	1	1	1	0	1	1	1	0	0	1	1	1	1	1	1	1	1	1	0	1	1	1	NA	1	1	1
0	0	1	1	0	NA	1	0	0	0	0	1	NA	0	0	NA	0	1	1	0	1	NA	0	1	0	0	1	NA	1	1	NA	0	0	1	0	0	NA	0	0	NA	0	0	1	1	0	0	1	0	1	0
NA	1	0	1	NA	1	1	1	0	1	1	1	NA	1	0	1	1	1	1	0	1	0	1	NA	NA	1	1	1	1	0	1	0	NA	NA	1	1	1	NA	1	1	1	1	NA	1	1	0	1	1	1	1
0	0	0	1	1	0	0	0	0	0	1	0	NA	0	1	NA	0	0	1	1	0	1	1	0	1	0	1	0	1	0	1	0	NA	0	1	0	0	0	0	1	1	1	0	1	NA	0	0	1	NA	NA
1	1	0	1	1	1	1	0	NA	1	NA	1	1	NA	0	NA	1	1	NA	0	0	0	1	0	1	1	NA	1	1	1	NA	0	1	1	0	0	1	1	1	1	1	1	1	NA	1	0	1	1	NA	0
1	0	1	0	1	1	1	0	0	1	0	1	0	1	NA	1	1	1	0	1	1	1	1	1	1	1	1	1	1	1	1	NA	NA	0	1	0	1	1	0	1	1	1	1	0	1	1	1	1	1	0
1	0	1	0	0	0	0	0	0	0	0	0	0	0	0	0	1	NA	0	0	0	0	0	1	0	1	0	1	0	1	0	0	0	0	0	1	0	NA	0	0	0	0	0	0	0	0	0	0	0	0
1	1	1	1	1	NA	1	1	1	1	1	1	1	1	1	1	1	1	1	1	1	1	1	1	1	1	1	NA	1	1	1	NA	1	1	NA	NA	1	1	1	1	1	1	NA	1	1	1	1	1	1	1
1	0	NA	1	1	NA	1	0	0	1	1	0	0	0	NA	1	1	1	1	NA	1	1	1	1	1	1	1	1	0	1	1	NA	0	0	1	1	NA	1	0	0	1	0	0	1	0	0	1	1	0	1
1	0	1	1	0	1	0	0	0	0	1	0	0	0	NA	1	0	NA	1	NA	0	1	0	NA	NA	0	1	1	0	1	0	0	0	0	0	0	1	0	0	0	1	0	0	1	0	0	0	1	0	1
NA	NA	1	1	1	1	1	1	1	1	1	1	1	0	1	0	1	1	1	1	0	NA	1	NA	NA	1	1	1	1	1	1	1	1	NA	1	NA	1	0	0	NA	1	NA	1	1	0	1	0	1	1	1
1	0	1	1	1	1	1	1	1	1	1	1	0	0	NA	0	1	1	1	1	NA	1	1	1	0	1	1	1	1	1	1	1	1	0	1	1	NA	0	1	1	1	1	NA	1	1	0	0	1	1	1
0	1	0	0	0	0	0	0	0	0	0	0	1	1	1	1	0	0	0	0	0	0	0	0	1	0	0	0	0	0	0	0	0	1	0	0	0	1	0	0	0	0	0	0	0	1	1	0	0	0
1	1	1	NA	1	1	1	1	1	1	1	1	1	0	0	1	NA	0	1	1	0	1	1	1	0	1	1	1	NA	1	1	0	1	1	NA	NA	NA	0	0	1	1	1	1	1	NA	1	1	1	NA	1
0	0	0	0	0	0	0	0	0	1	1	0	1	1	0	1	NA	0	0	0	1	0	1	0	1	0	0	0	0	0	0	0	0	1	0	0	0	0	0	0	0	1	1	0	0	0	0	0	0	0
0	0	1	1	0	0	0	0	0	0	0	0	0	0	1	1	1	1	1	1	0	0	0	1	0	1	0	1	1	NA	0	NA	1	0	0	0	0	0	0	0	0	1	0	1	1	0	0	1	0	1
1	0	1	1	1	0	0	1	1	1	1	0	0	0	NA	0	1	NA	1	1	0	0	1	1	0	1	0	1	1	1	1	1	1	0	1	1	1	1	1	0	0	1	1	1	1	0	1	1	0	1
1	0	1	0	1	0	0	1	1	1	1	0	0	0	1	0	1	1	0	1	0	1	1	1	0	1	0	1	1	1	1	NA	1	0	1	1	0	NA	1	0	0	1	1	0	1	0	1	1	0	0
1	1	1	0	1	1	1	1	1	1	1	NA	1	0	NA	1	0	1	0	1	0	0	1	0	NA	0	NA	0	1	1	1	NA	0	1	1	NA	0	0	1	1	1	0	1	0	0	1	1	NA	1	0
1	1	NA	1	1	0	0	1	1	1	1	0	0	0	1	0	1	1	1	1	0	NA	1	1	1	1	0	1	1	1	1	NA	1	0	1	NA	1	1	1	0	0	1	1	1	1	0	1	1	0	1
0	0	1	0	0	0	0	0	0	0	0	0	0	0	0	0	0	NA	0	0	0	0	0	1	0	0	0	1	1	1	1	0	0	0	0	1	0	0	0	0	0	0	0	0	0	0	1	0	0	0
0	0	0	1	0	1	0	0	0	0	0	0	1	0	0	0	0	0	1	0	0	0	0	0	1	0	NA	0	0	0	0	0	0	1	0	1	0	1	0	1	0	0	0	1	0	0	0	0	1	1
0	1	1	0	0	NA	0	0	0	0	0	0	0	NA	0	0	0	1	0	0	0	NA	0	1	1	0	0	1	0	1	0	0	0	0	0	1	0	0	0	0	1	0	0	0	0	0	1	0	0	0
1	1	NA	0	0	1	0	0	0	0	0	1	0	0	NA	0	0	1	0	1	0	NA	0	1	1	0	0	1	0	1	0	1	0	0	0	1	0	0	0	0	1	0	0	0	0	0	1	1	0	0
0	1	1	0	0	1	0	0	0	0	0	0	0	0	0	0	0	1	0	0	0	0	0	1	0	0	0	1	0	1	0	0	0	0	0	0	0	0	0	0	NA	0	0	0	0	0	1	0	0	0
0	0	1	0	1	0	0	1	1	1	0	0	0	0	NA	0	0	NA	0	0	0	0	1	1	0	0	0	1	0	1	1	0	1	0	1	0	0	0	1	0	0	1	1	0	1	0	0	0	0	0
0	0	1	0	1	NA	1	1	1	1	0	1	0	0	NA	1	0	1	0	1	1	0	NA	NA	1	0	1	1	1	1	1	NA	1	0	1	0	0	1	1	1	1	1	1	0	1	0	0	1	NA	0
0	0	0	0	0	1	0	0	0	0	0	1	0	0	0	0	0	0	1	0	0	0	0	0	0	0	0	0	0	0	0	0	0	0	0	0	0	0	0	0	0	0	0	1	0	0	0	0	0	1
1	1	1	0	1	NA	1	1	1	1	1	0	0	0	0	NA	1	1	1	0	1	0	1	1	1	1	0	1	0	1	0	0	0	0	1	0	1	1	1	0	0	0	0	1	0	0	1	0	0	1
0	0	0	0	0	0	0	1	0	1	0	0	0	0	1	1	0	0	0	0	0	1	0	0	0	NA	0	0	0	0	0	0	0	0	0	1	0	0	0	0	1	0	0	NA	0	0	0	1	0	0
1	1	1	0	1	1	0	0	0	1	0	1	0	NA	1	0	0	1	0	0	0	1	1	1	0	0	0	1	0	1	0	0	0	0	1	0	0	0	0	1	0	0	1	0	0	1	0	0	1	0
1	1	1	0	1	1	1	1	1	1	1	1	0	1	1	1	0	1	0	1	1	1	1	1	0	0	1	1	1	1	1	NA	1	0	1	0	0	0	1	1	1	1	1	0	1	1	1	1	NA	0
1	0	1	0	1	NA	1	1	1	1	1	1	0	1	NA	NA	0	1	0	0	1	NA	1	1	NA	0	1	NA	0	1	1	0	0	0	1	1	1	1	1	1	1	0	1	0	0	1	1	0	NA	0
1	1	1	0	1	1	1	0	0	1	1	1	1	1	NA	1	1	1	1	1	1	1	1	1	1	1	0	NA	1	1	0	NA	1	1	1	NA	1	NA	0	1	0	1	0	1	NA	1	0	1	1	1
0	0	0	0	1	0	0	0	0	1	0	0	0	0	NA	0	0	0	0	1	0	0	1	0	0	0	0	0	0	0	0	1	0	0	NA	0	0	0	0	0	0	0	0	0	0	0	0	1	0	0
1	1	1	0	1	NA	1	1	1	0	1	0	1	1	1	1	1	NA	1	0	1	1	1	0	1	1	NA	0	1	1	0	0	0	0	0	1	1	1	1	1	1	1	0	0	1	1	1	1	NA	0
1	1	1	0	1	NA	0	1	1	1	1	1	NA	0	1	1	1	1	1	1	0	0	1	1	1	1	1	1	1	1	0	1	1	0	1	1	0	0	1	1	0	1	0	1	1	1	0	1	1	NA
1	1	1	0	1	1	NA	1	1	1	1	1	0	0	1	1	1	1	1	1	NA	0	1	1	1	1	1	1	NA	1	NA	1	1	0	1	NA	0	NA	1	1	NA	1	0	1	1	1	0	1	1	1
0	0	0	0	0	1	1	0	0	0	0	1	NA	1	0	0	1	0	0	0	1	1	0	0	0	0	1	0	NA	0	0	0	1	NA	0	0	0	1	0	1	0	1	1	0	1	0	0	0	NA	0
1	1	1	0	1	NA	0	1	1	1	1	1	1	1	NA	0	0	1	1	1	0	1	1	1	0	0	0	1	0	1	0	NA	0	1	1	0	1	0	1	0	0	0	NA	1	0	NA	0	1	0	1
1	NA	NA	NA	1	0	1	1	1	1	NA	1	1	1	0	1	1	NA	1	NA	1	NA	1	0	NA	NA	NA	1	1	1	0	0	1	1	1	NA	1	1	1	NA	NA	1	1	1	1	1	1	NA	1	1
1	1	1	0	0	1	1	1	1	1	0	1	NA	0	1	0	0	1	0	1	0	0	1	1	0	0	1	1	0	1	0	1	0	0	1	0	0	0	0	0	NA	0	0	1	0	0	0	0	NA	NA
0	0	0	0	0	0	0	0	0	0	0	0	0	0	1	0	0	0	0	0	0	0	0	0	1	0	0	0	0	0	0	0	0	0	0	0	0	0	0	0	0	0	0	0	0	0	0	0	0	0
0	1	0	0	0	0	1	0	0	0	0	0	1	1	0	NA	1	0	NA	0	1	0	0	0	0	1	1	0	NA	0	1	0	1	1	0	NA	0	NA	0	0	1	1	1	1	1	0	1	0	0	1
0	1	0	0	1	NA	0	0	0	1	0	0	0	0	1	0	1	0	0	1	0	0	1	0	1	1	0	0	0	0	0	NA	0	0	1	0	1	0	1	1	0	0	0	0	0	1	0	1	1	0
1	0	1	0	0	0	1	0	0	0	0	0	1	1	NA	0	0	1	0	0	1	1	0	1	1	0	1	1	0	1	0	0	1	1	0	0	0	0	0	1	0	1	0	0	1	1	1	0	1	0
1	1	1	1	0	NA	0	0	0	0	1	1	0	0	0	1	1	1	0	1	0	0	0	1	0	1	0	1	0	1	1	1	0	0	0	1	1	0	1	0	1	0	0	0	0	0	0	1	0	0
1	1	1	0	1	1	1	1	1	1	0	1	1	1	NA	0	0	1	0	NA	1	1	1	1	0	0	1	1	1	1	0	0	1	1	1	1	0	0	1	1	0	1	0	0	1	0	0	0	1	0
1	1	1	0	1	NA	1	1	1	1	0	1	1	1	1	0	0	1	0	0	1	1	1	1	0	0	1	1	1	1	0	0	1	1	1	1	0	0	1	1	0	1	0	0	1	0	0	0	1	0
0	0	0	0	0	0	0	0	0	0	0	0	NA	0	0	0	0	NA	0	0	0	0	1	0	0	0	0	0	1	0	0	0	0	0	0	0	0	1	0	0	0	NA	0	0	0	0	0	0	NA	0
0	1	0	0	1	0	0	0	0	1	0	0	0	0	NA	NA	0	0	0	0	0	0	1	0	1	0	1	0	0	0	0	0	0	0	1	1	1	1	1	1	0	0	1	0	0	0	0	0	1	0
0	0	0	0	0	1	0	0	0	1	0	0	0	0	1	1	0	0	NA	0	0	1	1	0	0	0	0	0	0	0	0	0	0	0	1	1	1	1	0	0	0	0	1	0	0	0	0	1	0	0
1	1	1	0	1	0	0	1	1	1	1	NA	0	1	NA	1	0	1	1	1	0	1	1	1	1	0	1	1	1	1	1	NA	1	0	1	1	1	0	0	0	1	1	0	1	1	1	1	1	0	1
1	0	1	0	0	0	0	0	0	1	0	0	0	0	0	0	0	1	NA	1	1	1	0	1	0	1	0	1	0	1	1	NA	1	0	0	0	1	1	0	0	0	1	1	0	1	1	0	0	0	0
1	1	1	1	0	1	1	1	1	0	0	1	0	1	0	0	1	1	1	0	1	0	0	1	1	1	0	1	0	1	0	0	0	NA	1	NA	0	1	1	0	NA	0	1	1	0	1	1	0	0	1
0	0	0	0	0	0	0	0	0	0	0	0	0	0	NA	1	1	0	0	0	0	0	0	0	NA	1	0	0	0	0	1	0	0	1	1	1	1	0	0	0	0	0	0	0	0	0	1	0	0	0
0	1	0	1	1	1	1	1	1	0	1	1	1	1	NA	NA	1	0	1	0	0	0	1	0	1	1	1	0	1	0	1	0	0	1	1	1	1	0	1	1	1	0	0	1	0	0	1	1	NA	1
0	0	0	0	0	1	0	0	0	0	0	0	0	0	0	0	0	0	0	0	0	0	0	0	0	0	0	0	0	0	0	0	0	0	0	0	1	0	0	1	0	0	0	0	0	0	0	0	1	0
0	1	0	1	0	1	0	0	0	0	1	1	1	NA	NA	1	1	0	1	1	0	0	0	0	1	1	1	0	1	0	1	NA	1	1	0	1	1	1	1	1	1	1	1	1	1	1	1	1	1	1
1	1	1	1	1	0	1	1	1	1	1	0	1	0	NA	0	1	1	1	0	1	0	1	1	0	1	1	1	0	1	1	0	1	1	1	0	1	0	1	1	1	1	0	1	1	1	1	0	1	1
0	0	0	0	1	0	0	0	0	1	0	0	0	0	NA	0	0	0	0	0	0	0	0	0	0	0	0	0	1	0	0	0	0	0	NA	0	0	0	0	0	0	0	0	0	0	0	0	0	0	0
0	1	0	NA	0	1	1	0	0	0	1	0	1	0	1	1	1	0	1	1	1	1	0	0	0	1	0	0	0	0	0	NA	1	0	0	NA	0	0	1	1	0	1	NA	1	1	1	1	1	1	1
NA	0	1	1	0	1	0	0	0	0	1	1	0	0	NA	1	1	1	1	1	0	1	0	0	1	1	1	1	0	1	0	1	0	1	0	1	0	1	1	1	0	0	0	1	0	1	1	1	1	1
1	1	1	1	1	1	1	1	1	1	1	1	NA	NA	NA	NA	1	1	NA	0	1	NA	NA	0	1	1	1	1	1	1	1	1	0	1	1	NA	1	1	1	1	1	1	1	1	1	1	1	1	1	1
1	1	1	1	0	1	0	1	1	0	1	NA	0	0	NA	0	1	1	0	1	0	0	0	1	0	1	0	1	0	1	0	NA	1	1	0	0	0	1	0	0	0	1	NA	0	1	0	1	1	0	0
0	0	0	0	0	0	0	1	1	0	0	0	1	0	0	1	0	0	0	0	1	0	0	0	0	0	0	0	1	0	1	0	1	0	0	0	0	1	0	0	1	1	0	0	1	1	0	0	0	0
1	0	NA	0	NA	1	1	1	NA	1	1	NA	1	NA	1	1	1	1	0	1	NA	0	1	NA	0	0	0	1	1	1	1	1	1	1	1	0	0	NA	0	0	1	1	0	0	1	1	1	1	0	0
1	0	0	0	1	0	1	1	1	1	0	0	1	0	1	1	NA	1	0	1	1	0	1	1	0	0	0	1	1	1	1	NA	1	1	1	0	0	NA	0	0	1	1	0	0	1	1	1	1	0	0
0	0	0	0	0	0	0	0	0	0	0	0	0	0	0	0	0	0	0	0	0	0	0	0	0	0	0	0	0	0	0	0	0	0	0	0	0	0	1	1	0	0	0	0	0	0	0	0	0	0
1	1	1	NA	0	0	0	1	1	1	0	0	0	0	1	0	0	1	0	1	1	0	0	1	NA	1	0	1	0	1	1	NA	1	0	1	0	0	1	1	1	0	1	1	0	1	1	0	0	0	0
1	0	1	0	0	0	0	0	0	0	0	0	0	0	0	0	0	1	0	0	0	0	0	1	1	0	0	1	0	NA	0	0	0	1	0	0	0	1	0	0	0	0	0	0	0	0	0	0	0	0
0	0	0	1	0	1	0	0	0	0	0	1	0	0	0	1	NA	0	1	0	0	1	0	0	1	0	0	0	0	0	0	0	0	0	0	0	1	0	0	0	NA	0	0	1	0	0	1	0	0	1
1	1	NA	NA	1	NA	1	1	1	1	0	1	1	0	NA	0	0	1	1	0	0	0	1	NA	1	NA	0	1	0	NA	1	1	1	NA	1	NA	1	0	1	1	1	1	NA	1	0	0	1	0	NA	1
0	0	0	1	0	1	0	0	0	0	0	1	0	0	0	1	0	0	1	0	0	1	0	0	0	0	0	0	0	0	1	0	0	0	0	0	1	0	0	1	0	0	0	1	0	0	0	0	0	1
1	0	1	1	1	1	1	1	1	1	0	1	1	1	1	0	1	0	NA	0	NA	NA	1	NA	0	0	1	1	NA	0	1	0	1	0	1	1	NA	NA	1	0	1	1	1	1	1	0	1	1	0	1
1	1	1	1	1	1	1	1	1	1	1	1	1	1	1	1	0	1	1	1	1	1	1	1	1	1	1	1	0	1	1	NA	0	1	1	1	1	1	1	1	1	0	1	1	0	1	1	1	NA	1
1	1	1	NA	1	NA	1	1	1	1	0	0	1	1	1	0	0	1	NA	1	1	0	0	1	0	0	1	1	1	1	0	1	1	1	0	1	1	1	1	0	1	1	1	0	1	1	0	1	1	0
0	1	0	0	0	1	0	1	1	0	1	1	1	1	NA	1	0	0	1	1	0	1	0	0	1	1	1	0	1	0	1	1	0	0	0	NA	1	1	1	1	1	0	1	1	0	NA	1	1	1	1
1	0	0	1	0	1	0	1	1	0	0	1	1	NA	0	0	0	1	1	1	0	1	0	1	0	1	0	1	0	1	0	NA	0	1	0	0	0	1	1	0	0	0	1	1	0	1	1	1	0	1
1	1	0	1	0	1	0	1	1	0	1	NA	NA	0	0	1	0	1	1	1	0	NA	0	0	0	0	1	1	0	NA	0	0	0	1	0	1	1	0	1	0	0	0	1	1	0	1	1	1	0	1
1	1	0	1	1	1	1	1	1	1	0	1	NA	0	1	1	NA	NA	NA	1	1	0	1	0	1	1	0	1	1	1	1	0	1	1	0	0	NA	0	1	NA	1	1	1	1	1	1	1	1	0	0
1	1	0	1	1	1	1	1	1	1	0	0	1	1	1	1	NA	1	0	0	1	1	1	0	1	0	1	0	NA	0	NA	1	0	1	1	1	1	NA	1	1	1	1	1	0	NA	0	0	0	1	0
1	1	1	1	0	NA	1	1	1	0	1	1	1	1	NA	1	0	1	1	1	1	1	0	NA	0	0	1	1	0	1	1	NA	1	1	0	1	1	NA	1	1	1	1	1	1	1	1	1	NA	1	1
0	0	0	1	0	NA	0	0	0	0	0	1	0	0	0	0	0	0	0	0	0	0	0	0	0	0	0	0	0	0	0	0	0	0	0	0	0	0	0	0	0	0	0	1	0	0	0	0	0	NA
1	1	1	1	0	1	0	1	1	0	1	1	0	0	NA	NA	1	1	NA	0	0	1	1	0	1	0	0	0	0	1	0	0	0	1	0	NA	1	0	1	0	0	1	0	1	1	1	1	0	0	1
0	1	0	NA	0	1	0	1	1	0	0	1	1	0	0	0	1	0	1	0	0	NA	0	0	0	0	1	0	0	0	0	0	0	0	0	0	1	1	0	0	0	0	0	1	0	NA	0	0	0	1
1	0	1	1	NA	1	0	1	1	1	0	1	1	1	NA	1	NA	1	0	1	0	1	1	1	1	1	0	1	1	1	1	NA	1	1	1	0	1	1	1	1	1	1	0	0	1	0	1	1	NA	0
0	0	0	1	0	0	1	0	0	0	0	0	0	0	0	0	0	0	0	0	1	0	0	0	0	1	0	0	0	0	0	0	0	0	0	0	0	0	0	0	0	0	0	0	0	0	0	0	0	0
0	1	0	0	1	1	0	1	1	NA	1	1	1	0	NA	0	0	0	NA	0	0	NA	NA	0	0	0	1	0	0	0	1	0	NA	0	NA	0	0	1	0	0	1	1	0	1	NA	1	0	0	0	0
1	1	1	1	1	1	1	1	1	0	1	1	1	NA	1	1	NA	1	1	0	0	1	1	0	1	1	1	0	1	1	1	0	0	1	1	1	1	0	1	NA	NA	1	0	1	1	1	1	1	1	0
1	1	1	1	1	1	1	0	0	1	1	1	1	1	1	1	0	1	1	1	1	1	1	1	0	1	1	1	1	1	1	NA	1	1	1	1	1	1	0	1	1	1	1	1	1	1	1	1	NA	1
1	1	1	1	1	1	1	1	1	1	1	1	1	1	1	1	1	NA	1	0	1	NA	1	1	NA	1	1	1	NA	1	1	0	1	1	NA	1	1	1	1	0	1	1	1	1	1	1	0	0	0	1
1	1	1	1	1	1	1	1	1	0	1	1	1	1	1	1	1	1	0	0	0	0	1	0	1	1	1	0	1	1	1	0	0	0	1	0	NA	1	1	1	1	1	0	1	NA	1	0	1	1	1
0	1	0	0	1	1	0	1	1	1	1	1	1	1	NA	0	1	0	1	0	0	0	1	0	1	0	1	0	0	0	1	0	1	0	1	NA	0	NA	0	0	1	1	0	1	1	0	0	0	0	1
0	1	0	0	0	1	0	0	0	0	0	1	1	0	0	0	NA	0	0	0	0	0	NA	1	1	0	1	0	0	0	0	0	1	1	1	1	0	0	1	0	0	0	0	0	0	0	0	0	0	1
1	1	1	1	1	1	1	1	1	1	1	1	1	1	1	1	1	1	1	1	1	1	1	1	1	1	1	1	1	1	1	1	1	1	0	1	0	1	1	1	1	1	1	1	1	1	1	1	1	1
NA	0	1	0	0	0	0	0	0	NA	0	0	0	0	0	0	0	1	0	1	1	0	0	NA	0	0	0	0	0	1	0	0	1	0	0	0	0	0	0	0	0	1	NA	0	1	NA	0	0	0	0
1	NA	0	1	1	1	1	NA	NA	1	1	1	1	1	0	0	1	0	NA	NA	1	0	1	NA	NA	NA	NA	1	NA	1	0	1	0	NA	1	1	NA	0	NA	NA	1	1	NA	NA	1	1	1	1	1	0
1	0	1	0	0	1	0	0	0	1	1	0	0	0	1	0	0	1	1	0	1	0	1	0	0	1	0	0	0	1	1	0	0	0	0	0	0	1	0	0	0	1	0	0	1	1	0	0	0	0
0	0	0	0	0	0	0	0	0	0	0	0	0	0	0	0	0	0	0	1	0	0	0	0	0	0	0	0	1	0	1	1	0	0	0	0	0	0	0	0	0	0	0	0	0	0	1	1	0	0
0	1	0	NA	0	0	0	0	0	0	0	NA	0	0	0	1	NA	0	0	1	0	0	0	0	1	0	0	0	0	0	0	0	0	0	0	0	0	0	0	1	0	0	1	1	0	0	0	0	0	0
0	1	0	0	1	0	1	1	NA	0	0	0	1	NA	1	1	NA	0	0	1	0	1	0	NA	1	0	1	1	1	0	0	NA	1	1	0	1	NA	0	1	1	1	0	NA	0	0	0	1	1	NA	0
1	0	1	0	0	NA	0	0	0	0	0	0	0	0	0	0	0	NA	0	1	0	0	0	1	0	0	1	1	1	1	1	1	0	NA	0	0	0	0	0	0	0	0	1	0	0	0	1	1	0	0
1	1	1	0	1	1	0	1	1	1	1	1	0	0	1	1	NA	1	0	0	0	1	1	NA	1	0	1	1	0	1	1	0	0	1	1	1	NA	1	0	0	1	0	0	0	0	1	0	0	0	0
1	0	1	0	1	1	0	1	1	1	0	1	0	0	NA	0	0	1	0	0	0	0	1	1	1	0	0	1	0	1	1	0	0	1	1	0	1	0	0	0	1	0	0	0	0	1	0	0	0	0
1	0	NA	0	1	0	0	0	0	1	0	0	1	0	0	1	0	1	0	1	0	0	1	1	0	0	0	1	1	1	1	NA	0	1	1	0	0	1	1	1	1	0	1	0	0	NA	1	1	1	0
1	0	NA	1	1	0	0	0	0	1	0	0	0	0	1	0	1	1	0	1	0	0	1	1	0	0	0	1	1	1	1	NA	0	1	1	0	0	1	1	1	1	0	1	0	0	1	1	1	1	0
0	0	0	1	0	0	0	1	1	0	0	0	1	0	0	0	0	0	1	0	0	0	0	0	0	0	0	0	0	0	0	0	1	0	0	0	0	0	1	0	0	0	0	1	1	0	0	0	0	NA
NA	0	1	0	1	1	0	1	NA	1	0	1	1	0	1	0	1	NA	0	1	0	NA	1	1	NA	1	0	1	1	1	1	NA	0	1	1	0	0	0	0	0	1	0	1	0	0	1	1	1	0	0
0	0	0	0	0	0	0	1	NA	0	1	0	0	0	0	1	1	0	0	1	0	0	0	0	0	0	0	0	1	0	1	1	1	0	0	0	0	0	0	0	1	0	1	0	0	0	1	0	0	0
1	1	1	0	1	1	1	1	1	1	0	1	1	1	0	0	0	1	0	1	1	0	1	NA	NA	0	0	1	1	1	0	NA	1	1	1	0	0	1	0	0	1	1	1	0	0	1	1	1	0	0
0	1	0	1	0	1	1	1	1	0	1	1	1	NA	NA	0	1	0	1	0	1	1	0	0	1	0	1	0	0	0	0	0	1	0	0	NA	1	0	1	1	0	1	NA	1	1	1	NA	1	1	1
1	1	NA	1	1	NA	1	1	1	0	1	1	1	1	NA	0	NA	NA	1	1	0	NA	1	1	NA	1	1	1	NA	1	1	NA	1	1	1	1	0	0	NA	1	1	1	1	1	1	1	1	1	1	1
1	0	1	1	1	NA	1	1	1	0	1	1	1	NA	NA	0	1	1	1	1	0	1	1	1	NA	1	1	1	1	1	0	NA	1	1	1	1	0	0	1	1	1	1	1	1	1	1	1	1	1	1
1	0	1	1	0	1	1	1	NA	0	1	1	1	1	NA	1	1	1	1	1	0	1	1	NA	1	NA	0	1	1	1	1	NA	1	0	1	0	1	1	0	0	1	1	0	1	1	1	1	0	1	1
1	NA	1	0	0	0	0	0	0	0	1	0	0	0	0	0	0	1	0	0	0	0	0	1	0	0	0	1	0	1	0	0	1	0	0	0	0	0	0	0	0	1	0	NA	1	0	0	0	0	0
0	0	0	0	NA	0	0	0	0	1	0	0	0	0	NA	0	0	0	0	0	0	0	1	0	0	0	0	0	1	0	1	0	0	0	NA	0	0	NA	0	0	1	0	1	0	0	0	0	1	0	0
1	0	1	0	0	1	0	1	1	0	0	1	0	0	0	0	0	1	1	0	0	0	0	1	0	1	0	1	0	1	0	0	1	0	0	0	0	0	0	0	NA	1	0	1	1	0	0	0	0	1
0	1	0	1	1	1	1	1	1	1	1	1	1	1	1	1	1	0	1	1	1	1	1	0	1	0	1	0	1	0	1	NA	0	1	1	NA	1	1	1	1	1	0	1	1	0	1	1	1	1	1
1	1	1	NA	1	1	1	NA	1	1	1	1	1	NA	1	1	1	NA	0	1	1	1	NA	NA	1	NA	NA	1	1	1	1	1	1	1	1	1	1	1	1	1	1	1	1	0	1	1	NA	1	NA	0
1	0	NA	0	0	1	1	1	1	0	0	1	0	0	0	0	0	NA	1	1	0	1	0	0	0	NA	0	1	0	1	0	0	NA	0	0	NA	1	0	1	1	0	1	0	1	1	NA	0	0	1	1
1	0	1	1	1	1	0	1	1	1	1	1	1	0	NA	1	1	1	0	1	1	0	1	1	1	1	0	1	1	1	1	1	1	1	1	0	0	1	0	0	1	1	1	0	1	0	1	1	0	0
NA	0	0	NA	1	0	1	NA	NA	1	1	0	1	1	0	1	1	NA	0	NA	1	0	1	0	1	0	1	0	1	0	0	0	0	0	1	0	NA	0	NA	NA	1	NA	0	0	NA	0	0	1	1	NA
1	1	NA	1	1	1	1	1	1	1	1	1	1	1	NA	1	1	1	0	1	1	0	1	NA	1	1	1	1	1	1	1	NA	1	0	1	0	0	0	1	1	1	1	1	1	1	1	1	1	NA	1
1	0	1	0	1	0	0	0	0	1	0	0	1	0	NA	1	0	1	0	NA	0	0	1	1	0	1	0	1	1	1	0	0	0	1	1	NA	0	0	0	0	1	0	1	0	0	NA	0	1	0	0
1	0	1	0	1	0	0	0	0	1	0	0	0	0	0	1	0	1	0	0	0	0	1	1	0	NA	0	1	1	1	0	0	0	1	1	0	0	0	0	0	1	0	1	0	0	0	0	1	0	0
1	1	NA	1	1	1	1	0	0	1	1	1	1	NA	0	1	NA	1	1	1	NA	1	1	1	1	NA	1	NA	1	1	1	0	1	1	1	0	NA	1	0	NA	1	1	1	1	1	1	NA	1	1	1
1	0	1	0	0	NA	0	0	0	0	0	0	0	0	1	0	1	1	0	0	0	0	0	1	0	0	0	1	0	1	0	0	0	0	0	0	0	0	0	1	0	0	0	0	1	1	0	0	0	0
1	0	1	1	0	NA	0	0	0	0	0	0	0	0	1	1	1	1	1	0	0	0	0	1	1	0	0	1	1	1	0	0	0	0	1	1	0	1	1	1	0	0	0	1	1	1	0	0	0	1
0	1	0	1	1	1	1	1	1	1	1	1	1	1	1	1	1	0	1	1	NA	1	1	1	1	0	1	1	1	0	1	NA	1	NA	1	NA	1	1	1	1	1	0	1	1	0	0	0	1	1	1
0	1	0	1	1	1	1	1	1	1	0	1	1	1	NA	1	1	0	0	0	0	0	0	0	1	0	1	0	1	0	0	0	0	0	1	0	0	0	1	0	1	0	0	1	0	0	0	1	1	1
1	1	1	NA	1	NA	1	1	1	1	1	0	1	NA	1	1	1	NA	1	1	NA	NA	1	NA	NA	1	1	1	1	1	1	NA	1	1	1	1	1	1	NA	1	1	1	1	1	1	1	1	1	1	1
1	1	1	NA	1	0	1	1	NA	1	1	0	1	1	NA	1	1	1	0	1	1	1	1	1	NA	1	1	1	1	1	1	NA	1	1	1	1	1	1	1	1	1	1	1	0	1	0	1	1	1	0
1	1	1	1	1	1	1	1	1	1	NA	1	1	NA	0	1	1	1	0	NA	1	1	NA	0	0	1	0	1	1	1	1	1	NA	1	0	0	0	0	NA	NA	1	1	1	1	0	1	NA	1	1	0
0	0	0	0	0	1	0	0	0	0	1	0	0	0	0	0	NA	0	0	0	0	1	0	0	1	0	0	0	0	0	0	0	1	0	0	0	0	1	0	1	0	1	0	0	1	0	0	0	1	0
0	0	1	0	0	0	0	0	0	0	0	0	0	0	1	1	0	1	0	0	0	0	0	1	0	1	0	1	0	1	0	0	0	0	0	0	0	0	1	0	0	0	0	0	0	0	0	0	0	0
0	0	0	0	1	0	1	1	1	1	0	0	1	0	NA	0	0	0	0	NA	1	0	1	0	0	0	0	0	0	0	1	NA	0	1	1	NA	0	0	0	0	1	0	1	0	0	1	1	1	0	0
0	1	0	0	0	0	1	1	1	0	0	0	1	1	0	0	0	0	0	1	1	0	0	0	0	0	0	0	0	0	1	1	0	1	0	0	0	0	0	1	0	0	1	0	0	0	1	1	1	0
1	0	0	1	0	1	0	0	0	0	0	1	0	0	0	0	0	0	1	0	0	0	0	0	0	0	0	0	0	0	0	0	0	0	0	0	NA	0	0	0	0	0	0	1	0	0	0	0	0	1
1	1	1	1	1	NA	1	0	0	1	0	1	1	1	0	0	0	1	0	0	NA	0	0	0	0	NA	NA	0	1	1	1	0	0	0	0	0	0	0	0	1	1	1	0	1	1	1	1	1	1	1
1	0	NA	0	0	0	0	1	1	0	0	0	0	0	NA	0	NA	NA	0	1	1	0	0	NA	NA	1	0	1	0	1	0	NA	1	0	1	0	0	0	1	0	0	1	1	0	1	1	1	0	0	0
0	0	0	0	0	0	NA	0	0	0	0	0	1	0	0	0	0	0	0	0	1	0	0	0	0	0	0	0	0	0	0	0	0	1	0	0	0	0	0	0	0	0	0	0	0	0	0	0	0	0
0	0	0	0	0	0	0	0	0	0	0	0	0	0	1	0	0	0	0	0	1	0	0	0	0	0	0	0	0	0	0	0	0	0	1	NA	0	0	0	1	0	0	0	0	0	0	1	0	1	0
NA	0	0	1	0	1	0	1	1	0	0	0	0	NA	0	0	NA	0	NA	1	0	1	0	0	0	0	0	0	1	0	1	1	1	0	0	0	1	0	0	0	0	NA	1	1	0	0	1	1	0	0
0	0	0	0	0	0	0	0	0	0	0	0	0	0	0	0	0	0	0	0	0	0	0	0	0	0	0	0	0	0	0	0	0	0	0	0	0	0	0	1	0	0	0	0	0	0	0	0	1	0
1	0	1	0	1	NA	1	1	1	1	0	0	1	1	NA	1	0	1	1	0	1	0	1	1	0	1	0	1	1	1	1	0	1	1	1	0	0	0	0	0	1	1	0	1	1	0	0	0	0	1
0	0	0	0	0	1	0	0	0	0	0	0	0	0	0	0	0	0	0	0	0	0	0	0	1	0	0	0	0	0	0	0	0	0	0	1	0	0	0	0	0	0	0	0	0	1	0	0	0	0
1	NA	1	0	1	1	1	1	1	1	0	1	1	1	1	1	0	1	1	0	1	0	1	NA	1	1	1	1	1	1	1	0	1	1	1	1	0	1	1	0	1	1	1	1	1	1	0	1	0	1
1	1	NA	0	NA	0	1	1	1	1	1	0	1	1	1	NA	0	1	1	1	NA	1	1	1	1	NA	0	1	1	1	1	0	1	1	NA	0	1	1	1	0	1	1	1	1	1	0	1	1	0	1
0	0	0	0	0	0	0	0	0	0	0	0	0	0	1	0	0	0	0	0	0	0	0	0	0	0	0	0	0	0	0	0	0	0	0	0	0	1	1	0	0	0	1	0	0	0	0	1	0	0
1	1	1	1	1	1	1	1	1	1	1	1	1	NA	1	1	1	1	1	1	NA	1	1	1	1	1	1	1	1	1	1	NA	NA	1	1	NA	1	1	1	NA	1	1	0	1	1	1	1	0	1	1
NA	1	1	1	0	1	1	NA	0	1	1	NA	1	1	1	1	1	1	0	1	1	1	1	1	1	1	1	1	1	1	0	NA	1	0	1	1	1	1	NA	1	1	1	1	NA	1	NA	1	1	NA	0
0	0	0	1	0	0	0	0	0	0	0	0	0	0	0	0	0	0	0	0	0	0	0	0	0	0	0	0	0	0	0	0	1	0	0	0	NA	0	0	0	0	1	0	0	1	0	0	0	0	0
0	1	0	1	0	0	0	0	0	1	0	0	0	0	1	1	0	0	NA	0	0	1	0	0	1	1	0	0	0	0	0	0	1	1	1	1	0	1	0	0	0	1	1	0	1	1	0	1	1	0
0	0	0	0	0	0	0	1	1	0	0	0	1	0	0	0	0	0	0	0	0	1	0	1	1	0	0	0	0	0	0	1	0	0	1	1	0	0	1	0	NA	0	0	0	0	0	0	0	0	0
1	1	1	0	0	0	1	0	0	0	0	0	1	0	0	0	0	1	0	0	0	0	0	1	0	1	0	1	1	1	0	0	1	1	0	0	0	0	0	0	0	1	0	0	1	0	0	0	0	0
0	0	NA	0	0	0	0	0	0	0	0	0	1	0	0	0	0	1	0	0	0	0	0	NA	0	1	0	1	0	1	0	0	1	1	0	0	0	0	0	0	0	1	0	0	1	0	0	0	0	0
0	1	0	1	1	1	1	1	1	1	0	1	0	1	NA	1	0	0	1	NA	NA	1	1	NA	1	0	1	0	0	0	0	0	0	0	1	1	1	0	0	1	1	0	1	1	0	1	NA	NA	1	1
1	0	NA	0	0	1	0	0	0	0	1	0	1	0	NA	0	1	1	0	1	0	0	0	1	0	1	0	1	1	1	1	NA	1	1	0	0	0	1	1	0	0	1	0	0	1	0	1	0	0	0
0	0	0	0	1	NA	1	0	0	0	0	0	1	1	0	1	1	0	0	0	0	0	0	0	1	0	1	0	1	0	1	0	0	0	1	1	0	0	0	0	1	0	0	0	0	0	1	1	1	0
1	1	1	1	1	NA	1	1	1	1	0	1	1	1	1	1	1	1	NA	1	1	1	1	1	1	1	1	1	1	1	0	1	1	1	1	1	0	NA	1	NA	1	1	1	1	1	1	1	1	1	1
1	1	1	1	1	1	1	1	1	1	1	1	1	0	NA	1	1	NA	1	1	1	1	1	1	NA	1	1	1	1	1	1	NA	1	1	NA	NA	1	1	0	1	1	1	1	1	1	1	1	1	NA	1
1	1	1	1	1	1	1	1	1	1	1	1	1	0	NA	1	NA	1	1	1	1	1	NA	1	1	1	1	1	1	1	1	NA	1	1	1	0	1	NA	0	1	1	1	1	1	1	1	1	1	1	1
1	1	1	1	1	1	1	1	1	1	1	1	1	0	NA	1	NA	1	1	1	1	1	1	NA	1	1	1	1	1	1	1	1	1	1	1	0	NA	1	0	1	1	1	1	1	1	NA	1	1	1	1
0	0	1	1	1	NA	1	1	1	1	1	0	1	NA	NA	0	1	1	0	1	1	0	1	NA	1	1	0	1	1	1	1	NA	1	1	1	NA	NA	1	1	1	1	1	1	0	1	1	NA	1	1	0
0	NA	1	1	1	1	1	NA	0	1	1	1	NA	0	1	1	1	1	1	1	1	1	0	1	1	1	1	1	1	1	1	NA	1	0	1	0	1	0	1	1	1	1	1	1	1	1	1	1	1	1
1	0	0	0	0	0	0	1	1	0	0	0	1	1	0	0	0	0	0	0	0	0	1	0	0	0	0	0	0	0	0	0	0	1	0	1	0	1	0	0	0	0	0	0	0	NA	0	0	0	0
1	1	1	1	1	1	1	1	1	1	1	1	1	0	0	1	1	1	1	1	1	NA	1	1	1	1	1	1	1	NA	1	NA	1	1	NA	1	1	NA	1	1	1	1	1	1	1	1	1	1	1	1
1	1	1	1	1	1	0	0	0	1	1	1	1	NA	NA	1	1	1	1	NA	1	1	0	NA	1	1	1	1	1	1	1	NA	1	1	NA	NA	1	NA	1	1	1	1	1	1	1	1	1	1	1	1
1	1	NA	1	1	NA	1	1	1	1	1	0	1	NA	1	1	1	1	0	1	1	1	1	1	1	1	1	1	1	1	1	NA	1	1	1	1	1	1	1	1	1	1	1	0	1	1	1	1	NA	0
1	1	1	0	NA	1	1	1	0	NA	0	0	0	1	1	1	0	1	0	0	1	1	0	0	1	1	1	0	1	1	1	0	1	0	0	NA	0	1	1	0	0	1	0	0	1	1	1	0	1	0
1	0	0	1	1	1	0	0	0	1	0	1	NA	1	0	1	1	NA	1	1	1	1	0	0	1	0	0	NA	1	0	0	1	0	0	0	0	0	0	0	0	1	1	1	1	0	1	1	1	0	1
1	1	1	1	1	1	1	1	1	1	1	1	1	1	NA	1	1	1	1	1	1	1	1	1	NA	1	1	1	1	1	1	1	1	1	1	1	NA	1	1	1	1	1	1	1	1	1	1	1	NA	1
0	0	0	0	1	0	1	0	0	0	0	0	1	1	0	0	0	0	0	0	0	0	0	0	0	0	1	0	1	0	0	0	0	0	0	0	0	NA	0	0	1	0	0	0	0	0	0	1	1	0
0	1	0	0	1	NA	1	0	0	0	0	0	1	1	0	0	0	0	0	1	0	0	0	1	0	0	1	1	1	0	0	NA	1	0	0	0	0	0	0	0	1	0	1	0	0	0	0	1	1	0
0	0	1	0	1	0	0	1	1	1	0	0	1	0	NA	0	1	NA	0	0	1	1	1	1	0	1	1	1	0	1	1	0	1	1	0	0	1	NA	0	1	1	0	1	0	1	0	0	1	1	0
0	0	0	0	0	0	0	0	0	0	0	0	1	0	0	0	0	1	0	0	0	0	0	1	0	1	1	1	0	NA	0	0	0	1	0	0	0	1	0	0	0	0	1	0	1	0	0	1	0	0
1	0	1	1	0	0	1	0	0	0	0	0	NA	1	1	1	0	1	0	0	0	0	0	1	0	1	1	1	0	1	0	0	1	1	1	1	1	0	1	1	0	0	0	0	1	1	0	0	1	0
0	0	0	0	0	NA	0	0	0	0	0	1	0	0	0	0	0	0	1	0	0	0	0	0	0	0	0	0	0	0	0	0	0	0	0	0	0	0	0	0	0	0	0	1	0	0	0	0	0	1
1	1	1	1	1	1	1	0	0	0	0	1	1	NA	NA	0	0	1	1	NA	1	1	0	1	0	1	1	1	1	1	0	NA	1	1	0	1	0	1	0	1	1	1	1	1	1	1	0	1	NA	1
NA	0	1	0	0	0	1	1	1	1	0	0	1	0	0	0	0	1	0	0	1	0	1	0	1	1	0	1	0	NA	1	1	NA	0	1	0	0	1	0	0	1	NA	1	0	NA	0	1	1	0	0
0	NA	0	1	1	1	1	1	1	0	1	1	1	1	1	1	1	0	0	1	0	1	1	NA	1	0	1	1	1	0	1	NA	NA	1	1	NA	0	1	1	0	1	0	NA	1	0	0	0	1	1	1
0	0	0	0	0	0	0	0	0	0	1	0	0	0	NA	0	1	0	0	0	0	0	1	0	NA	0	0	0	0	0	0	0	0	0	1	0	0	1	0	0	0	0	0	0	0	0	1	0	0	0
NA	0	1	0	0	0	0	0	0	0	0	0	0	0	0	0	0	1	0	0	1	0	0	0	0	1	0	0	0	1	0	0	0	0	0	0	0	0	0	0	0	1	0	0	1	1	0	0	0	0
1	0	NA	0	1	1	1	0	1	1	1	1	1	0	NA	0	1	NA	1	0	1	1	1	1	NA	NA	1	NA	NA	1	1	1	1	1	0	0	1	1	1	NA	NA	1	0	0	NA	0	0	0	1	1
0	1	1	1	1	1	1	1	0	1	0	1	1	1	0	NA	0	NA	1	1	NA	1	0	1	0	NA	0	0	0	1	0	NA	1	NA	NA	1	1	0	1	0	1	0	0	1	1	1	1	0	0	1
0	0	1	0	1	NA	1	0	0	1	0	1	1	0	0	0	0	1	1	NA	1	NA	0	1	0	NA	0	1	0	1	0	0	0	NA	0	NA	0	0	1	0	1	0	0	1	1	0	1	0	0	1
0	0	0	1	1	NA	0	1	1	1	0	1	0	0	1	0	0	0	1	1	1	1	0	0	1	0	0	0	0	0	0	1	0	0	1	0	1	0	0	1	1	1	0	1	0	0	1	0	1	1
1	0	0	1	1	NA	0	1	1	1	0	1	0	0	NA	0	1	0	1	1	1	1	0	0	1	0	0	0	1	0	0	NA	0	0	1	0	1	NA	0	1	1	1	1	1	0	0	1	1	1	1
0	1	1	0	0	NA	1	0	0	0	1	0	1	NA	1	1	0	1	0	0	0	0	1	1	0	NA	1	1	0	1	1	0	1	1	0	NA	0	0	1	0	0	0	0	0	1	1	0	0	0	0
0	1	1	0	0	1	1	0	0	0	1	0	1	1	1	1	0	1	0	0	0	0	1	1	0	1	1	1	NA	1	1	0	1	1	0	1	0	0	1	0	0	0	0	0	1	1	0	0	0	0
1	0	NA	1	0	1	1	0	0	1	0	1	0	0	0	1	1	1	0	0	1	0	0	0	NA	NA	1	0	0	1	1	0	0	1	0	0	1	1	1	1	1	1	1	1	1	1	1	0	0	1
1	1	1	1	1	1	0	1	1	1	0	1	1	1	1	1	1	1	1	1	1	1	1	1	1	NA	1	1	1	1	NA	1	NA	1	NA	0	NA	1	1	0	1	1	1	1	1	1	1	1	0	1
1	0	NA	0	0	1	0	0	0	0	0	1	1	0	0	NA	NA	1	1	1	0	0	1	NA	0	1	0	1	1	1	0	0	NA	1	0	0	0	1	0	0	0	0	1	1	1	0	1	0	0	NA
1	1	0	1	1	1	1	0	NA	1	0	1	1	0	1	0	0	NA	1	0	0	0	0	1	1	NA	1	1	1	0	1	0	NA	NA	0	0	1	1	0	0	1	0	1	1	0	0	1	0	1	1
1	1	1	0	0	0	1	0	0	0	0	0	1	0	NA	1	0	1	0	0	0	0	1	1	0	1	1	1	1	1	1	0	1	1	0	0	0	0	1	1	0	0	0	0	1	0	0	1	1	0
1	NA	1	NA	0	1	1	1	1	0	0	0	1	1	0	0	1	1	0	1	0	1	1	1	1	1	0	1	0	1	0	0	1	1	0	0	1	1	0	0	0	1	1	0	1	1	1	1	0	0
1	1	1	0	1	1	1	1	1	1	0	0	1	NA	0	0	1	1	0	0	1	1	1	1	NA	NA	0	1	1	1	0	NA	1	1	0	0	1	1	0	0	1	1	1	0	1	1	0	0	0	0
1	1	1	1	1	0	1	NA	0	1	1	0	1	1	1	1	0	1	1	1	1	0	1	1	NA	1	1	1	1	1	1	1	1	1	1	1	1	1	1	1	1	NA	1	1	1	1	1	0	1	1
0	0	NA	1	0	0	0	0	0	0	0	0	1	NA	0	0	0	1	1	0	0	0	0	NA	0	1	0	1	0	1	1	0	1	1	0	0	0	1	0	1	0	0	1	1	1	1	0	0	NA	1
0	0	1	1	0	NA	0	1	1	0	0	0	NA	NA	0	0	0	1	1	0	0	0	0	0	0	NA	0	1	0	1	1	0	1	1	0	0	0	1	0	1	0	0	NA	1	NA	NA	0	1	NA	1
0	0	1	1	0	NA	0	1	1	0	0	0	1	1	0	0	1	1	1	0	0	1	0	1	1	1	0	1	0	1	1	0	1	1	0	1	1	1	1	1	0	1	1	1	1	1	0	0	1	1
0	0	NA	1	0	1	0	1	1	0	0	0	1	NA	0	0	1	1	1	0	0	1	0	1	1	NA	0	1	0	1	1	0	1	1	0	1	1	1	1	1	0	1	1	1	1	1	NA	0	1	1
1	0	1	0	0	0	0	0	0	0	0	0	1	0	0	0	0	NA	0	1	0	0	1	1	0	1	0	1	0	1	0	0	1	1	0	0	0	1	0	0	0	0	NA	0	1	0	1	0	0	0
1	0	1	0	0	NA	0	0	0	0	0	1	1	0	1	0	0	1	0	1	0	0	1	1	0	1	1	1	0	1	1	0	1	1	0	0	1	1	1	0	0	0	1	0	1	0	1	1	0	0
0	0	0	0	0	NA	0	1	1	1	1	0	0	0	1	1	0	0	0	1	0	1	1	1	0	0	0	1	0	0	0	1	1	0	1	1	0	0	1	1	0	0	1	0	0	0	0	0	0	0
1	0	1	1	1	NA	1	0	0	0	0	1	1	1	0	0	1	1	1	0	0	0	0	NA	1	1	1	0	1	1	1	0	0	1	0	0	1	0	0	0	1	1	0	1	1	1	1	1	1	1
1	1	1	NA	1	1	1	1	1	1	1	1	0	1	NA	1	1	NA	1	1	1	1	1	1	NA	1	1	1	1	NA	1	1	NA	0	1	NA	1	1	1	1	1	1	0	1	1	1	1	1	1	1
1	1	1	1	1	1	1	1	1	1	1	1	0	1	NA	1	1	1	1	1	1	1	1	1	1	1	1	1	1	1	1	1	1	0	0	1	NA	1	1	1	1	1	0	1	1	1	1	1	1	1
1	0	0	1	NA	0	1	0	0	1	0	0	0	0	NA	1	0	0	1	0	1	0	0	0	1	0	1	0	0	0	0	0	0	0	0	0	1	0	0	1	1	1	0	1	0	1	0	1	NA	0
0	1	0	0	0	0	0	1	1	0	0	0	0	0	1	0	0	0	0	0	0	0	0	0	0	0	0	0	0	0	0	1	0	0	0	1	1	0	0	0	0	0	0	0	0	0	0	0	NA	0
0	0	0	0	1	1	1	1	1	1	0	1	0	0	NA	0	0	0	0	0	1	NA	0	0	0	0	0	0	0	0	0	NA	0	0	1	0	1	0	1	0	1	0	0	0	0	0	0	0	0	0
0	1	0	0	1	NA	1	1	1	1	1	1	0	0	1	0	0	0	0	0	1	1	0	0	0	0	1	0	0	0	0	1	0	0	1	0	1	0	1	0	1	0	0	0	0	0	0	0	0	0
1	1	1	0	0	0	0	0	0	1	0	0	0	0	0	0	NA	1	0	1	1	1	0	1	0	1	0	1	0	1	1	1	1	1	1	1	1	0	0	0	0	1	1	0	1	1	0	0	0	0
1	1	1	0	0	0	0	0	0	1	0	0	0	0	0	0	0	1	0	1	1	1	0	1	0	1	0	1	NA	1	1	1	1	1	1	1	1	0	0	0	0	1	1	0	1	1	0	0	0	0
0	0	1	0	1	1	1	1	1	1	0	1	0	0	0	0	0	1	0	0	1	0	0	1	0	1	0	1	0	1	0	0	1	0	0	0	0	0	1	0	1	1	0	0	1	0	0	0	0	0
0	0	0	1	0	0	0	0	0	0	1	0	0	0	0	NA	0	0	1	1	0	0	0	0	1	0	0	0	0	0	0	0	0	0	0	0	0	0	0	1	0	0	1	1	0	0	1	0	1	1
0	1	0	0	0	0	0	1	1	0	1	0	0	NA	1	0	0	0	0	0	0	0	0	0	0	0	1	0	NA	0	0	0	0	0	NA	0	0	0	1	0	0	0	0	0	0	0	0	0	0	0
0	0	0	0	NA	0	NA	0	0	1	0	0	0	0	0	0	1	0	0	0	NA	1	0	0	0	0	0	0	1	0	0	1	0	0	0	0	0	1	0	0	1	0	1	0	0	0	0	0	0	0
0	0	1	0	0	1	0	0	0	0	0	1	1	0	0	1	0	NA	0	1	0	0	1	1	NA	1	0	1	0	1	0	0	1	1	0	1	0	0	0	0	0	1	0	0	1	1	1	1	0	0
1	1	1	1	1	1	1	1	1	1	1	1	1	1	1	NA	0	NA	1	1	1	NA	1	NA	NA	NA	NA	1	0	1	1	1	1	1	NA	1	NA	1	1	1	1	1	0	1	1	1	1	1	1	1
0	0	0	0	1	NA	1	0	0	1	1	1	0	0	0	1	NA	0	0	0	1	0	1	0	0	0	0	0	0	0	0	1	0	0	0	0	1	1	0	0	1	0	0	0	0	0	0	1	0	0
0	0	1	0	0	0	0	0	0	0	0	0	0	0	0	0	0	1	0	0	0	0	0	1	0	1	0	1	0	1	0	0	1	0	0	NA	0	0	0	0	0	1	0	0	1	0	0	0	0	0
1	1	1	1	1	1	1	1	1	1	1	1	1	1	1	1	1	1	1	1	1	1	1	1	1	1	1	1	0	1	NA	NA	1	1	1	1	1	NA	1	1	1	1	1	1	1	1	1	0	1	1
0	0	0	1	0	NA	0	0	0	0	0	0	0	0	0	0	NA	0	1	0	0	0	0	0	0	0	0	0	0	0	0	0	0	0	0	0	0	0	0	1	0	0	0	1	0	0	0	0	NA	1
1	0	1	1	1	1	1	1	1	1	1	1	1	NA	NA	1	1	1	1	1	1	1	1	NA	1	1	1	1	1	1	0	NA	1	0	1	1	1	1	1	0	1	1	1	1	NA	NA	1	1	1	1
1	0	1	0	0	1	0	0	0	0	0	0	0	0	0	0	0	1	0	0	1	1	1	0	0	1	0	0	0	1	1	0	0	1	0	0	1	0	0	0	0	1	0	0	1	1	1	0	0	0
0	1	0	0	1	0	1	1	1	1	0	0	1	0	0	1	0	0	1	1	0	0	0	1	0	0	1	1	1	0	0	NA	1	0	0	0	0	0	1	1	1	0	1	0	0	0	0	1	1	0
0	0	0	1	0	NA	0	1	1	0	0	1	0	0	1	1	1	0	0	0	0	0	0	0	1	0	0	0	0	0	0	0	0	0	1	1	0	1	1	0	0	0	0	1	0	0	0	0	0	1
1	1	1	NA	1	1	1	1	NA	1	1	1	1	NA	1	0	1	1	1	NA	1	1	1	1	1	NA	1	1	1	1	1	NA	1	1	NA	1	1	1	1	1	1	1	1	1	1	1	1	1	1	1
1	1	1	1	1	1	1	0	1	1	1	NA	1	1	0	NA	1	NA	1	1	1	1	1	1	NA	1	1	1	1	1	1	1	1	1	1	1	NA	1	1	1	1	1	1	1	NA	1	1	1	1	NA
1	0	NA	NA	0	NA	0	0	0	0	0	1	0	0	1	1	1	1	0	0	0	0	0	0	0	1	0	0	0	1	NA	0	0	1	1	0	0	0	0	1	0	1	0	1	1	1	0	0	0	1
1	0	1	1	1	NA	1	1	1	1	0	1	1	1	1	1	1	1	0	0	0	0	0	0	0	1	1	0	1	1	1	0	0	1	1	0	0	NA	1	1	1	1	0	1	1	1	0	NA	1	NA
0	1	0	0	0	1	0	0	0	0	0	0	0	0	0	0	0	0	1	0	1	1	0	0	0	0	0	0	0	0	0	0	0	0	0	1	1	0	0	0	0	0	0	0	0	0	1	0	0	0
1	0	1	0	1	0	1	1	1	1	1	0	1	1	1	1	0	1	0	0	1	0	1	NA	NA	1	1	0	1	1	0	NA	NA	0	1	NA	0	1	1	1	1	1	NA	0	1	1	0	1	1	0
1	0	1	0	0	0	0	0	0	0	0	0	1	0	0	0	0	1	0	0	0	0	0	NA	0	1	0	1	0	1	0	0	1	1	0	0	NA	0	0	0	1	1	0	0	1	0	0	0	0	0
0	1	0	1	0	1	0	0	0	0	0	1	0	0	0	0	0	0	0	0	0	0	0	0	0	0	0	0	0	0	0	0	0	0	0	0	0	0	0	0	0	0	0	1	0	0	0	0	0	0
1	0	1	0	0	1	0	1	1	0	0	0	1	1	NA	1	0	NA	0	0	0	1	0	1	1	1	0	1	0	1	0	0	1	1	NA	0	1	1	1	0	1	1	1	0	1	1	0	1	0	0
0	0	0	0	1	1	1	1	1	1	0	1	0	NA	NA	1	NA	0	0	1	1	0	1	0	NA	0	0	0	0	0	1	1	0	0	1	1	0	0	1	0	0	0	1	0	0	0	0	0	0	0
1	0	1	0	0	0	0	0	0	0	1	0	1	0	0	0	0	NA	0	0	0	0	0	NA	0	1	0	NA	1	1	0	0	NA	1	0	0	0	1	0	0	0	1	0	0	1	0	0	1	0	0
0	0	0	1	0	1	0	0	0	0	0	1	0	0	0	0	1	0	1	1	0	0	0	0	0	0	0	0	0	0	0	0	0	0	0	0	0	0	0	1	0	0	0	1	0	0	0	0	NA	1
1	0	1	NA	0	NA	0	0	0	0	0	0	1	0	0	0	1	1	NA	1	0	0	0	1	1	1	0	1	0	1	0	0	1	1	0	0	1	0	0	0	0	1	0	0	1	0	0	0	0	0
1	1	0	0	1	1	0	1	1	1	0	0	0	0	1	1	0	1	1	1	0	1	0	1	0	1	0	1	1	1	0	NA	1	0	0	0	NA	1	0	1	NA	0	1	1	1	0	0	1	NA	0
0	1	0	1	1	1	1	1	1	1	1	1	0	1	1	1	1	0	1	1	1	1	1	0	NA	0	1	0	1	0	1	1	0	0	1	1	1	1	NA	1	0	0	1	1	0	1	1	1	1	1
1	1	NA	NA	0	1	0	1	1	0	1	1	0	0	NA	0	NA	1	1	0	0	0	1	0	0	1	0	0	0	1	0	0	0	0	0	0	1	1	1	0	0	1	0	NA	1	1	0	0	0	1
0	1	0	0	0	0	1	1	1	0	1	0	1	1	1	0	1	1	NA	1	1	0	1	1	0	0	0	1	0	0	0	NA	0	0	1	1	1	0	1	1	1	1	1	0	0	0	0	1	1	0
0	0	0	0	0	0	0	0	0	0	0	0	0	0	0	0	0	0	0	1	0	0	0	0	0	0	0	0	1	0	0	0	0	0	0	0	0	0	0	0	0	0	0	0	0	0	0	0	0	0
1	1	1	1	1	1	1	1	1	1	1	1	1	1	1	1	1	1	1	1	1	1	1	0	0	1	1	0	1	1	1	0	0	1	1	1	1	1	1	1	1	NA	1	1	1	1	1	1	NA	1
1	1	1	1	0	1	0	NA	1	0	1	1	1	1	NA	0	0	1	1	0	0	0	0	1	0	1	1	1	0	1	1	0	1	1	NA	1	1	0	1	1	0	1	0	1	1	0	1	0	1	1
1	0	1	0	0	1	0	0	1	0	1	0	NA	1	0	0	0	1	1	0	0	0	0	0	0	1	1	1	1	1	0	0	1	NA	0	0	1	0	0	0	0	NA	0	0	NA	0	0	0	0	0
1	1	1	NA	0	NA	0	1	1	0	1	0	1	0	0	0	0	1	1	0	0	0	0	1	0	1	NA	1	0	1	0	0	1	NA	0	0	1	0	0	1	0	1	0	1	1	0	0	0	1	1
1	0	1	1	0	1	0	0	0	0	0	0	1	NA	1	0	1	NA	1	0	0	1	0	1	0	1	0	1	0	1	0	0	1	1	0	0	0	0	1	1	1	1	0	1	1	0	1	1	1	1
0	1	0	0	0	NA	0	0	0	0	0	0	0	0	1	0	0	0	0	1	0	1	0	0	0	0	0	0	1	0	1	0	0	0	0	0	1	0	1	0	0	0	0	0	0	0	0	0	0	0
0	0	0	0	1	0	1	0	0	1	0	0	0	0	0	0	0	1	0	0	1	0	1	NA	0	0	0	1	0	1	0	1	0	0	0	1	0	0	0	0	0	NA	1	0	0	0	0	0	0	0
1	1	1	1	1	NA	1	1	1	1	0	0	1	1	NA	0	1	1	1	1	1	1	1	1	1	1	1	1	1	1	1	NA	1	1	0	NA	NA	1	1	1	1	1	1	1	1	1	1	1	NA	1
1	1	1	0	1	1	1	0	0	1	1	1	1	1	1	1	1	NA	0	1	1	NA	1	1	NA	1	0	1	1	1	1	1	1	1	1	1	NA	1	1	0	1	1	1	0	1	1	1	1	0	0
1	1	NA	1	0	1	NA	1	1	0	0	1	1	1	NA	1	0	1	1	1	0	1	0	NA	1	NA	1	1	1	1	1	0	1	1	0	1	1	1	1	1	1	1	0	1	1	1	1	1	NA	1
1	1	0	NA	1	1	1	1	1	1	1	1	1	0	NA	0	NA	0	1	0	1	0	1	0	0	0	1	0	NA	0	1	NA	0	1	NA	1	0	1	1	1	1	0	1	1	0	0	0	1	1	1
1	0	1	1	0	1	0	0	0	0	0	1	0	0	0	1	NA	NA	1	0	0	0	0	0	0	1	0	0	0	1	0	0	0	0	1	0	0	0	0	0	0	1	0	1	1	1	0	0	0	1
1	1	1	1	0	NA	0	1	1	0	1	1	0	0	NA	1	0	1	0	0	0	1	1	0	1	1	0	0	0	1	1	0	0	1	1	1	NA	0	1	0	0	1	0	1	1	1	1	0	0	1
0	0	0	1	0	NA	0	0	0	0	1	1	0	0	0	0	0	0	1	0	0	0	1	0	0	0	0	0	0	0	0	0	0	0	0	0	1	0	0	0	NA	0	0	1	0	0	1	0	0	1
1	1	1	0	1	1	1	0	0	1	1	0	1	1	NA	0	1	NA	1	1	NA	1	1	1	1	1	1	1	NA	1	1	1	1	1	1	NA	1	1	0	1	1	1	1	0	1	1	1	1	1	0
1	1	1	0	1	1	1	0	0	1	1	0	1	1	NA	1	0	NA	1	1	1	0	NA	1	0	1	1	1	1	1	1	NA	1	1	1	1	1	NA	0	1	1	1	1	0	1	NA	1	1	1	0
1	0	1	0	1	1	1	NA	1	1	0	0	0	NA	0	1	NA	1	0	0	1	0	1	1	NA	0	1	1	NA	1	0	1	0	1	1	NA	0	1	0	0	1	1	NA	0	0	1	0	1	0	0
1	1	1	NA	NA	1	1	1	1	1	1	1	1	1	0	1	1	1	1	1	1	NA	1	1	1	1	NA	1	1	1	NA	1	1	1	1	1	1	1	NA	1	1	1	1	1	1	1	1	NA	0	1
1	1	1	1	0	0	1	1	1	0	0	0	0	NA	1	NA	0	1	1	0	1	0	0	0	0	1	NA	0	0	1	1	0	NA	NA	0	1	0	0	1	0	0	1	0	0	1	1	0	0	NA	0
1	1	1	0	0	NA	0	1	1	0	0	0	0	0	NA	1	0	1	1	0	0	1	0	0	1	1	0	0	0	1	NA	0	0	1	NA	1	1	1	1	1	0	1	0	0	1	1	1	0	0	0
0	0	1	0	1	0	1	1	1	1	1	0	0	0	0	1	0	1	0	1	1	0	1	1	1	1	1	1	0	1	0	NA	1	0	0	0	0	1	0	0	1	1	1	0	NA	0	1	1	0	0
1	1	0	1	0	1	0	0	0	0	0	0	1	NA	NA	0	1	0	1	0	0	NA	0	0	0	0	0	0	NA	0	1	0	0	1	0	1	1	0	1	1	0	0	0	1	0	1	0	0	1	1
1	1	1	0	0	1	0	1	1	0	1	0	0	0	1	1	0	1	1	0	0	1	1	0	1	1	0	0	0	1	1	0	0	1	1	1	1	1	1	1	0	1	0	0	1	1	1	0	0	0
0	0	0	1	1	NA	1	0	0	1	0	1	1	1	0	0	NA	0	0	1	1	0	0	0	0	0	1	1	NA	0	0	NA	1	0	0	0	0	0	0	0	1	0	1	1	0	0	0	NA	1	1
0	0	0	0	0	1	0	1	1	0	0	0	0	0	1	0	0	0	0	0	0	0	0	0	0	0	0	0	0	0	1	0	0	1	0	1	0	NA	1	0	0	0	0	0	0	0	0	0	0	0
0	0	0	0	0	0	0	0	0	0	0	0	0	0	1	0	0	0	0	1	0	0	0	0	0	0	0	0	0	0	0	0	0	0	1	0	0	0	0	0	0	0	0	0	0	0	0	0	0	0
1	1	NA	NA	1	NA	1	1	1	1	1	1	1	1	NA	0	1	1	0	1	1	1	NA	1	1	1	1	1	1	1	0	0	1	0	0	1	1	1	1	1	1	1	NA	1	1	1	1	1	1	1
1	1	1	0	0	0	0	1	1	0	1	0	0	0	NA	0	1	NA	0	0	0	1	1	0	NA	1	0	0	0	1	0	0	0	0	0	NA	1	1	1	1	0	1	0	0	1	1	1	0	0	0
0	0	0	0	0	0	0	1	1	NA	0	0	0	0	1	0	0	0	0	0	0	0	0	0	0	0	0	0	0	0	0	0	0	0	0	0	0	0	1	0	0	0	0	0	0	NA	0	0	0	0
0	0	1	0	0	1	0	0	0	0	1	1	0	1	1	0	0	1	0	1	0	0	0	1	0	1	0	1	1	1	0	0	NA	0	0	0	1	0	1	NA	0	1	0	0	0	1	0	1	0	0
0	1	0	1	0	1	1	0	0	NA	0	1	1	0	1	1	0	0	1	NA	0	0	0	0	1	0	0	0	1	0	0	1	0	0	1	1	1	1	0	1	0	1	0	1	0	0	0	0	1	1
0	0	1	0	0	0	0	0	0	0	0	0	0	0	0	0	NA	1	0	1	0	0	0	1	1	1	0	1	0	1	0	0	1	0	0	0	0	0	0	0	0	1	1	0	NA	1	1	1	0	0
1	1	1	0	0	1	0	1	1	0	1	0	NA	NA	1	1	0	1	1	0	0	0	0	0	NA	1	0	0	0	1	0	0	0	0	0	1	1	0	1	1	0	1	0	0	1	1	0	0	0	0
1	1	1	0	0	NA	0	1	1	0	1	0	0	0	1	1	0	1	1	0	0	0	0	0	1	1	0	0	0	1	0	0	0	0	0	1	1	0	1	1	0	1	0	0	1	1	0	0	0	0
0	0	1	0	0	0	0	0	0	0	0	0	0	0	0	0	0	1	0	1	0	0	0	1	0	1	0	1	0	1	0	0	1	0	0	0	0	1	0	0	0	1	1	0	1	1	0	1	0	0
1	0	1	0	1	1	1	1	1	1	0	0	1	1	1	0	1	1	1	1	0	1	1	1	1	1	1	1	1	1	0	NA	1	0	0	1	1	1	1	1	1	1	1	0	1	1	0	1	1	0
1	1	0	1	0	1	0	1	1	0	0	1	1	0	NA	1	1	0	1	0	0	1	0	0	1	0	1	0	1	0	1	0	0	1	1	0	1	0	0	1	0	0	0	1	0	0	1	0	1	1
0	0	0	0	1	NA	1	0	0	1	0	1	0	0	0	0	0	0	0	0	1	0	1	0	1	0	0	0	1	0	1	1	0	0	0	0	0	1	0	0	1	0	0	0	0	0	1	1	0	0
0	0	NA	0	1	1	1	0	0	1	0	1	0	0	0	0	0	1	0	0	1	0	NA	1	1	NA	0	NA	1	1	NA	1	1	0	0	0	0	1	0	0	1	1	0	0	1	NA	1	NA	0	0
NA	0	1	1	1	1	1	0	0	1	0	1	1	1	0	0	1	1	1	1	1	1	1	1	1	1	1	1	1	1	0	1	1	0	1	0	1	0	NA	1	1	1	1	1	1	1	1	1	1	1
1	0	1	0	0	0	0	0	0	0	0	0	0	0	NA	0	0	1	0	0	0	0	0	0	1	1	0	0	0	1	0	0	0	0	1	0	1	0	0	0	0	1	0	0	1	1	0	0	0	0
0	0	0	1	1	1	1	0	0	1	0	1	1	1	0	0	1	0	0	1	1	1	1	1	0	0	1	1	1	0	0	1	1	0	0	0	0	NA	0	0	1	0	1	1	0	0	1	1	1	1
0	1	0	0	0	NA	0	1	1	0	1	0	0	0	1	1	0	0	1	0	0	0	0	0	0	0	0	0	0	0	1	0	0	1	0	1	0	0	1	1	0	0	0	0	0	0	NA	0	0	0
0	0	1	0	1	NA	1	0	0	1	0	1	0	0	0	0	0	1	0	0	1	0	1	1	1	1	0	1	1	1	1	NA	1	0	0	0	0	1	0	0	1	1	0	0	1	1	1	1	0	0
1	1	1	1	0	1	0	1	1	0	1	1	0	0	NA	1	1	1	1	0	1	0	0	0	1	1	0	0	0	1	1	0	0	1	NA	1	1	1	1	1	0	1	0	1	1	1	1	0	0	1
0	0	0	1	1	1	1	1	1	1	1	1	0	1	0	0	0	0	1	0	1	0	1	0	0	0	1	0	1	0	1	1	0	0	0	0	1	0	NA	1	1	0	0	1	0	0	0	1	1	1
0	0	1	1	1	NA	1	0	0	1	1	0	0	1	0	0	1	1	1	0	1	0	1	1	0	1	0	1	1	1	1	NA	1	0	0	0	0	0	0	1	1	1	1	1	1	1	0	1	1	1
0	0	1	0	0	0	0	0	0	0	0	0	0	0	NA	1	NA	1	0	1	0	0	0	1	0	1	0	1	0	1	0	0	1	0	0	0	NA	0	1	NA	0	1	1	0	1	1	0	0	0	0
0	1	1	0	0	0	0	0	0	0	0	0	0	0	NA	1	1	1	0	1	0	0	0	1	0	1	0	1	0	1	0	0	1	0	0	1	1	0	1	0	0	1	1	0	1	1	0	0	0	0
1	1	1	0	1	NA	1	1	1	1	1	0	1	1	1	1	NA	1	1	1	1	1	1	1	1	1	1	1	NA	1	1	1	NA	1	0	1	1	0	1	1	1	NA	1	0	1	1	1	NA	NA	0
NA	0	0	0	1	0	1	NA	0	1	0	0	1	1	0	NA	NA	0	1	0	NA	0	1	0	0	0	1	0	1	0	1	1	0	0	0	1	0	0	0	0	1	1	0	0	0	0	0	1	1	NA
0	1	1	0	1	NA	1	1	1	1	1	0	1	1	NA	1	0	1	1	1	NA	NA	1	NA	0	1	NA	1	1	1	1	NA	1	1	1	1	1	1	NA	0	1	1	1	0	1	1	1	1	1	0
1	1	1	1	1	1	1	1	1	1	0	1	1	1	NA	1	1	1	1	1	1	1	1	1	0	1	1	1	1	1	1	NA	1	1	1	1	1	1	0	0	1	1	1	1	1	1	0	1	1	1
1	0	1	0	0	0	0	1	1	0	0	0	1	NA	0	1	1	1	0	1	0	1	0	NA	0	NA	1	1	NA	1	0	0	1	1	0	0	1	1	0	0	0	1	1	0	1	NA	0	0	NA	0
0	1	0	0	1	0	1	0	0	1	0	0	0	0	0	0	0	0	0	0	1	0	1	0	0	0	0	0	0	0	0	NA	0	0	0	0	0	0	0	0	1	0	0	0	0	0	0	1	0	0
1	0	NA	1	0	1	0	1	1	0	1	1	1	1	1	1	1	1	1	1	0	1	0	1	0	1	NA	1	1	1	1	0	1	1	1	1	1	NA	1	NA	0	1	1	1	1	1	0	0	1	1
0	1	1	0	1	0	1	1	1	1	0	0	0	0	0	0	1	NA	0	0	1	0	1	1	0	1	1	1	NA	1	0	NA	1	0	0	1	0	0	0	0	1	1	1	0	1	1	0	1	1	0
1	0	0	1	0	1	0	0	0	0	0	1	0	0	0	0	0	0	0	0	0	0	0	0	1	0	0	0	0	0	0	0	0	0	0	0	0	0	0	0	0	0	0	1	0	0	0	0	0	1
0	1	1	0	1	NA	1	1	1	1	1	0	1	1	1	1	1	NA	1	1	1	1	1	1	0	NA	1	1	1	1	1	NA	1	1	1	NA	1	1	1	1	1	1	1	0	1	1	NA	1	1	0
NA	1	1	NA	1	1	1	1	1	1	1	0	1	1	0	0	NA	1	1	1	1	0	NA	NA	1	NA	1	NA	NA	1	1	NA	1	1	NA	0	1	1	0	1	1	1	1	1	1	1	1	1	1	1
1	0	1	1	1	NA	1	0	0	1	1	1	1	1	NA	1	1	1	0	1	1	1	1	1	1	1	1	1	1	1	1	NA	1	1	0	1	NA	1	0	1	1	1	1	1	1	1	1	1	1	1
1	1	1	1	1	1	1	1	1	1	1	1	1	1	1	1	NA	1	1	1	1	1	1	1	1	1	1	1	0	NA	1	NA	1	1	1	NA	1	1	1	1	1	1	0	1	1	1	1	1	NA	1
0	0	0	0	0	0	0	0	0	0	0	0	0	0	0	0	0	0	0	0	0	0	0	0	0	0	0	0	1	0	0	0	0	0	0	0	0	0	0	0	0	0	1	0	0	0	0	0	0	0
0	0	NA	0	1	0	1	1	1	1	0	0	1	0	NA	0	0	NA	0	1	NA	0	1	NA	0	0	NA	1	NA	NA	0	1	1	0	0	0	0	0	1	0	1	NA	1	0	NA	NA	0	1	1	0
0	0	1	0	0	0	0	0	0	0	0	0	0	0	0	0	0	1	0	1	0	0	0	1	0	1	0	1	0	1	0	0	1	0	0	0	0	1	0	0	0	1	0	0	1	1	0	0	0	0
NA	1	0	0	0	0	0	1	0	NA	0	0	0	0	1	0	1	0	0	0	1	1	1	1	0	0	0	1	0	0	0	NA	1	NA	0	NA	1	0	0	0	0	0	NA	0	0	0	1	0	0	0
1	1	0	1	NA	1	1	1	1	1	0	1	1	NA	1	1	1	0	1	1	0	1	1	1	1	0	1	1	NA	0	1	1	1	1	1	1	1	1	1	1	1	1	1	1	0	0	1	0	0	1
0	0	1	1	1	NA	1	0	0	1	1	1	1	1	0	0	0	1	0	0	1	0	1	0	0	1	1	0	1	1	0	0	0	0	0	0	0	1	0	0	1	1	0	1	1	1	1	1	1	1
0	0	0	0	0	0	0	0	0	0	0	0	0	0	0	0	0	0	0	NA	0	0	0	0	0	0	0	0	0	0	0	0	0	0	0	0	0	0	0	0	0	0	NA	0	0	0	0	0	0	0
0	0	1	0	0	1	0	1	1	0	1	1	0	1	0	0	0	1	0	1	0	0	0	1	1	1	1	1	0	1	1	0	1	0	0	0	1	1	0	0	0	1	0	0	1	1	1	0	0	0
0	1	0	1	0	1	0	1	1	0	1	1	0	0	NA	0	0	0	0	1	1	1	0	1	0	0	0	1	0	0	0	NA	1	0	0	0	1	0	1	1	0	0	1	1	0	0	1	0	0	1
0	0	0	0	0	1	0	1	1	0	1	1	0	1	NA	0	0	0	0	1	0	0	0	0	0	0	1	0	0	0	0	0	0	0	0	1	1	1	1	1	0	0	0	0	0	0	0	1	1	0
0	0	NA	0	1	1	1	0	0	1	1	0	0	NA	0	0	NA	NA	0	0	NA	0	1	1	0	1	0	1	0	1	1	NA	1	0	0	0	0	0	0	0	1	1	0	0	1	1	0	NA	0	0
0	1	1	0	1	NA	1	1	1	1	1	0	0	1	1	1	1	1	0	1	1	0	1	1	1	1	1	1	1	1	1	NA	1	0	1	1	NA	1	1	1	1	1	1	0	1	1	1	1	0	0
0	0	0	0	0	0	0	1	1	0	0	0	0	0	1	0	1	0	0	0	0	0	0	0	0	0	0	0	0	0	0	0	0	0	0	0	0	0	0	0	0	0	0	0	0	0	0	0	0	0
0	1	0	0	0	1	0	0	0	0	0	0	0	0	1	0	0	0	0	0	0	0	0	0	1	0	0	0	0	0	0	0	0	0	1	0	1	0	0	0	0	0	0	0	0	0	1	0	0	0
1	0	1	1	1	NA	1	1	1	1	1	1	1	1	NA	0	1	1	1	1	1	1	1	1	0	1	1	1	0	1	1	NA	1	1	0	0	0	1	1	1	1	1	1	1	1	1	0	1	1	1
1	1	0	0	0	NA	0	NA	1	0	0	0	0	0	NA	1	1	0	1	1	NA	NA	0	1	1	0	0	1	0	0	1	NA	1	1	1	NA	0	1	1	1	0	0	NA	0	0	0	0	0	0	0
0	0	1	0	1	0	1	1	1	1	0	0	1	1	1	0	0	1	0	1	0	0	1	1	NA	1	1	1	1	1	0	NA	1	0	1	0	1	0	1	NA	1	1	1	0	1	1	0	1	1	0
0	0	0	0	0	NA	0	0	0	0	0	0	0	0	0	0	0	0	0	0	0	0	0	0	0	0	0	0	0	0	1	0	0	1	0	1	0	1	0	0	0	0	0	0	0	0	0	0	0	0
0	1	NA	1	1	1	1	1	1	1	1	1	1	1	1	1	0	1	1	1	1	1	1	1	0	1	1	1	1	1	1	NA	NA	1	1	1	NA	NA	1	1	1	1	1	1	1	1	1	1	NA	1
1	1	1	1	1	1	1	1	1	1	1	1	1	1	1	1	1	1	1	1	1	1	1	1	0	1	1	1	1	1	1	NA	1	1	1	1	NA	NA	1	1	1	1	1	1	1	1	0	1	1	1
0	0	NA	0	0	0	0	0	0	0	0	0	0	0	0	0	0	1	0	0	0	0	0	0	0	1	0	0	0	1	0	0	0	0	0	0	NA	0	0	0	0	1	0	0	1	1	0	0	0	0
0	1	1	1	1	1	1	0	0	1	1	1	1	1	NA	1	0	1	1	1	1	1	1	1	0	1	1	1	1	1	1	1	1	1	0	1	NA	1	0	1	1	1	1	1	1	1	0	1	1	1
0	0	0	0	0	0	0	0	0	0	0	0	0	0	0	0	0	0	0	1	0	0	0	1	0	0	0	1	0	0	0	NA	1	0	0	0	0	0	0	0	0	0	1	0	0	0	0	0	0	0
0	1	0	1	1	NA	1	1	1	NA	1	NA	1	1	1	1	0	0	1	0	0	1	1	0	0	0	1	0	1	0	1	0	0	1	1	1	0	1	1	1	1	0	0	0	0	0	0	NA	1	1
1	1	NA	0	0	0	0	0	0	0	0	0	0	0	1	1	0	NA	0	0	0	0	0	0	1	1	0	0	0	1	0	0	0	0	0	0	0	1	NA	0	0	1	0	0	1	1	1	0	0	0
1	0	1	0	0	0	1	1	1	0	1	0	1	0	NA	0	NA	1	0	NA	0	1	0	1	1	1	0	1	0	1	1	0	1	0	1	0	0	0	0	0	0	1	0	0	1	NA	1	0	0	0
0	0	1	NA	0	1	0	1	1	0	0	1	0	0	NA	0	0	1	1	0	0	0	0	0	0	1	0	0	0	1	0	0	0	0	0	0	0	NA	1	1	0	1	0	1	1	1	0	0	0	1
0	0	0	0	0	0	0	0	0	0	0	0	0	0	0	0	0	0	0	0	0	0	1	0	0	NA	0	0	1	0	0	0	0	0	0	0	0	1	0	0	0	1	0	0	NA	0	0	0	0	0
0	0	1	0	1	0	0	0	0	1	0	0	0	0	1	1	0	1	0	0	1	0	1	1	0	1	0	1	0	1	0	1	1	0	0	0	0	0	1	1	1	1	NA	0	1	1	0	0	0	0
0	0	1	1	0	1	1	0	0	0	1	1	0	0	0	1	0	1	1	0	0	0	0	1	1	1	NA	1	1	1	1	0	1	0	0	1	1	1	0	0	0	1	1	NA	1	1	1	1	NA	1
1	1	1	1	0	1	0	1	1	0	1	1	0	NA	1	1	NA	1	1	0	1	1	0	0	1	1	0	0	0	1	1	0	0	1	1	1	1	NA	1	1	0	1	0	1	NA	1	1	0	0	1
1	0	1	1	0	0	0	0	0	0	0	0	1	0	NA	1	0	1	1	0	0	1	0	1	0	1	0	1	0	1	0	0	1	1	0	0	0	1	1	1	0	1	1	1	1	1	0	0	0	1
0	1	0	0	1	0	1	0	0	1	0	0	NA	1	0	0	0	0	0	1	1	1	1	NA	0	0	1	1	1	0	1	NA	1	1	1	0	1	0	0	0	1	0	1	0	0	0	0	1	1	0
NA	1	0	NA	1	0	1	NA	NA	1	0	NA	1	1	0	0	1	NA	1	1	1	1	1	1	NA	0	1	1	1	0	1	1	1	1	1	1	1	1	0	0	1	NA	1	0	0	1	0	1	1	0
1	1	1	1	1	1	0	1	1	1	1	1	1	NA	NA	1	1	1	1	NA	1	NA	NA	1	0	1	0	1	1	1	0	0	1	1	1	NA	0	1	0	0	1	1	1	1	1	1	0	0	0	1
0	0	1	1	0	1	0	1	NA	0	1	1	0	0	NA	NA	0	1	1	0	0	0	0	0	0	1	0	0	0	1	NA	0	0	1	0	1	NA	0	1	1	0	1	0	1	1	1	1	0	0	1
0	NA	NA	0	0	NA	0	1	1	0	1	1	0	0	NA	0	0	NA	1	0	0	NA	0	0	0	NA	0	0	0	1	1	0	0	1	NA	1	0	0	1	0	0	1	0	1	NA	0	1	0	0	1
0	1	0	1	0	1	0	1	1	0	1	1	0	0	0	0	0	0	NA	0	0	1	0	0	0	0	0	0	0	0	0	0	0	0	0	1	0	0	1	0	0	0	0	1	NA	0	1	0	0	0
0	0	0	0	1	0	1	0	0	1	0	0	1	1	NA	1	NA	0	0	1	1	0	1	1	0	0	1	1	1	0	0	1	1	0	0	0	1	1	0	1	1	0	1	0	0	0	0	NA	NA	0
0	0	1	1	0	NA	0	0	0	1	0	1	0	0	0	0	0	1	1	0	0	0	0	1	0	1	0	1	0	1	0	0	1	0	0	0	0	0	0	0	0	1	0	1	1	1	0	0	0	1
0	0	0	1	0	1	0	0	0	0	1	1	0	0	0	0	0	0	0	0	1	0	0	0	0	0	0	0	0	NA	1	0	0	1	1	0	1	0	0	1	0	NA	0	1	0	0	0	0	0	1
1	1	1	1	1	1	1	1	1	1	1	1	1	NA	NA	1	1	1	1	1	1	1	1	1	1	1	1	1	1	1	0	1	1	0	1	1	NA	1	1	1	1	1	NA	1	1	NA	1	NA	NA	1
1	1	1	1	1	1	1	1	1	1	1	1	1	NA	1	1	1	1	1	NA	0	0	1	NA	1	1	1	1	1	1	0	NA	1	0	1	1	1	1	1	0	1	1	1	1	1	1	0	1	NA	1
0	1	0	1	1	1	1	1	1	1	1	1	1	1	NA	1	0	0	1	1	0	0	1	1	0	0	1	1	1	0	0	NA	1	0	0	1	1	0	1	1	1	NA	1	1	0	0	1	1	NA	1
1	0	0	1	1	NA	1	0	0	1	1	0	1	1	0	0	1	0	1	0	1	NA	0	0	1	0	1	0	1	0	1	1	0	0	1	NA	NA	0	0	0	1	0	0	1	0	0	1	0	1	1
0	0	1	0	0	1	0	0	0	0	0	1	0	1	NA	1	0	1	0	0	0	0	0	1	0	1	0	1	0	1	0	0	1	1	0	0	0	0	1	1	0	1	0	0	1	1	0	0	0	0
0	0	0	0	1	0	1	0	0	1	0	0	1	1	0	0	0	0	0	0	0	0	1	1	0	0	NA	1	1	0	0	0	NA	0	0	0	0	0	0	0	1	0	1	0	0	0	0	0	0	0
0	0	0	0	1	0	1	0	0	1	0	0	1	1	0	0	0	0	0	NA	0	0	1	1	0	0	1	1	1	0	0	0	0	0	1	0	0	0	0	0	1	0	NA	0	0	0	0	NA	0	0
0	1	1	NA	1	0	0	0	0	1	1	0	NA	0	1	1	NA	1	1	0	1	0	0	1	0	1	1	1	1	1	0	0	1	1	1	1	1	1	1	0	1	1	1	NA	1	1	0	0	NA	0
1	1	1	1	1	NA	1	0	0	1	1	0	1	0	1	1	1	NA	1	0	1	1	0	1	0	1	1	1	1	1	1	1	1	1	1	NA	1	1	1	1	1	1	1	1	1	1	0	1	1	1
0	1	0	1	1	1	1	1	1	1	0	1	1	1	NA	1	1	0	1	1	1	NA	1	1	0	0	1	1	1	0	1	1	1	1	1	NA	1	1	1	1	1	0	1	1	0	0	0	1	NA	0
1	0	1	1	0	1	0	1	1	0	1	1	0	0	NA	NA	0	1	1	0	0	0	0	0	1	1	0	0	0	1	0	0	0	0	0	0	0	1	1	0	0	1	0	1	1	1	1	0	0	1
0	0	1	0	0	0	0	0	0	0	0	0	NA	NA	NA	0	0	1	0	1	0	0	0	1	0	1	0	1	0	1	1	0	1	0	0	0	0	1	1	1	0	1	1	0	1	1	0	1	0	0
1	1	1	1	1	1	1	0	0	1	1	1	1	1	NA	1	NA	1	1	NA	NA	0	1	1	1	1	1	1	1	1	0	1	1	0	1	1	0	1	0	0	1	1	1	1	1	1	1	1	1	1
0	0	1	0	0	0	0	0	0	0	0	0	0	0	0	0	0	1	0	0	0	0	0	1	0	1	0	1	0	1	0	0	1	0	0	0	NA	1	0	0	0	1	0	0	1	1	0	0	0	0
0	0	0	0	0	0	0	0	0	0	0	0	0	0	0	0	0	1	0	0	0	0	0	1	0	1	0	1	0	0	0	0	0	0	0	0	0	0	0	0	0	1	0	0	NA	1	0	0	0	0
0	0	0	0	1	1	1	1	1	1	0	0	1	1	NA	1	1	0	1	0	NA	1	1	0	0	0	1	0	1	0	1	0	0	1	1	1	1	0	1	NA	1	0	0	NA	0	0	0	1	1	0
0	0	0	0	0	1	0	0	0	0	0	1	0	0	0	0	0	0	1	0	0	0	0	0	0	0	0	0	0	0	0	0	0	0	0	1	0	1	0	0	0	0	0	0	0	0	0	0	0	1
0	0	1	0	1	NA	1	0	0	1	0	0	1	1	NA	0	1	1	0	0	1	0	1	0	0	1	1	0	1	1	1	0	0	1	0	0	1	1	NA	0	1	1	0	0	1	1	0	1	1	0
0	0	0	0	1	0	1	0	0	1	0	0	0	1	0	0	0	0	0	0	1	0	0	0	1	NA	0	0	0	0	0	1	0	1	0	0	0	0	0	0	1	NA	0	0	0	1	0	0	0	0
0	0	0	0	0	0	0	0	0	0	0	0	0	0	0	NA	0	0	0	0	0	0	0	0	0	0	0	0	0	0	0	0	0	0	0	0	0	0	0	0	0	0	0	0	0	0	0	0	0	0
0	0	1	0	1	0	1	0	0	1	0	0	0	1	NA	0	1	1	0	1	1	0	1	1	1	1	1	1	0	1	1	NA	1	1	0	NA	0	1	1	1	1	1	1	0	1	1	1	0	NA	0
1	1	0	1	0	1	0	0	0	0	1	1	1	0	NA	0	0	0	1	1	0	1	0	0	0	0	1	0	1	0	0	0	0	0	0	NA	1	0	1	1	0	0	0	1	0	0	0	1	1	1
0	1	0	1	NA	0	0	0	0	1	1	0	1	0	0	1	1	1	1	1	0	1	1	0	0	1	0	0	1	1	NA	0	1	0	0	1	1	0	0	0	0	1	1	1	1	0	1	0	0	0
0	NA	0	1	0	0	0	1	1	0	0	0	0	0	NA	0	0	0	0	1	0	0	0	0	0	0	0	0	0	0	0	1	0	1	0	0	0	1	0	NA	0	0	0	0	0	0	1	1	NA	0
0	1	1	0	0	0	0	1	1	0	0	0	0	0	0	0	0	1	0	0	0	0	0	0	0	1	0	0	0	1	0	0	0	0	0	1	1	1	1	0	0	1	0	0	NA	1	0	0	0	0
1	1	1	1	0	1	1	0	0	0	0	1	1	NA	NA	1	0	1	1	1	0	1	1	1	1	1	1	1	0	1	1	0	NA	0	0	1	0	1	1	1	0	1	NA	1	1	NA	1	0	1	1
1	1	0	0	1	1	0	1	1	1	NA	1	1	0	NA	0	0	NA	1	0	1	NA	1	1	0	1	NA	1	1	1	0	NA	1	1	1	0	0	1	0	0	1	1	0	1	1	1	0	1	1	1
0	0	1	0	0	0	0	0	0	0	0	0	0	0	0	0	0	1	0	0	0	0	0	0	0	1	0	0	0	1	0	0	0	0	1	1	1	0	0	0	0	1	0	0	1	1	0	0	0	0
0	0	1	0	0	0	0	0	0	0	0	0	0	0	0	0	1	1	0	0	0	0	0	0	1	1	0	0	0	1	0	0	0	0	1	1	1	0	0	0	0	1	0	0	NA	NA	0	0	0	0
0	NA	0	0	0	NA	0	0	0	0	0	NA	0	0	0	0	0	0	0	0	0	0	NA	0	0	1	0	0	0	0	0	0	0	0	0	0	0	0	0	1	0	1	0	NA	0	0	0	0	0	1
1	0	1	0	0	0	0	0	0	0	0	0	0	0	0	0	NA	1	0	0	0	0	0	0	0	1	0	0	0	1	0	0	0	0	0	0	0	0	0	0	0	1	0	0	1	1	0	0	0	0
1	0	1	0	0	0	0	0	0	0	0	0	0	0	0	0	1	1	0	0	0	0	0	0	0	1	0	0	0	1	0	0	0	0	0	0	0	0	0	0	0	1	0	0	1	1	0	0	0	0
0	1	0	1	1	1	1	0	0	1	1	1	0	1	NA	1	0	0	1	0	0	1	1	0	1	0	1	0	1	0	1	0	0	1	0	0	0	0	0	1	1	0	0	1	0	0	1	1	1	NA
0	0	1	NA	1	NA	1	0	0	1	0	1	1	NA	0	1	NA	1	1	1	1	1	1	1	0	1	1	1	1	1	1	1	1	NA	1	NA	NA	0	0	1	1	1	1	NA	1	1	NA	1	1	NA
1	0	1	0	1	1	1	1	1	1	1	0	1	1	1	1	1	1	0	1	1	1	1	1	1	1	1	1	1	1	0	NA	1	0	1	NA	0	1	1	0	1	1	1	0	1	1	0	1	1	0
0	0	0	0	0	0	0	1	1	0	0	0	0	0	1	1	0	NA	0	0	0	0	1	0	0	0	0	0	1	NA	0	0	0	0	0	1	0	NA	0	NA	0	NA	1	0	0	NA	0	0	0	0
1	0	1	0	1	NA	1	1	1	1	1	0	1	1	1	1	1	1	0	1	1	1	1	1	1	1	1	1	1	1	0	NA	1	0	1	0	0	1	1	0	1	1	1	0	1	1	0	1	1	0
NA	1	NA	1	0	1	0	NA	0	NA	0	1	0	0	0	0	0	0	1	0	0	0	0	0	0	0	NA	0	0	0	1	0	0	1	0	1	1	0	0	1	0	0	0	1	0	0	1	0	0	1
1	1	1	0	1	NA	1	0	0	1	1	1	1	1	NA	1	1	1	1	1	1	1	1	1	1	1	1	1	1	1	NA	NA	1	1	0	0	NA	1	1	1	1	1	1	1	1	1	1	1	NA	1
1	0	1	0	1	0	1	NA	NA	1	1	0	1	1	NA	1	1	1	0	1	1	1	1	1	1	1	1	1	1	1	1	1	1	1	0	NA	NA	1	NA	0	1	1	1	0	1	1	0	1	NA	0
1	0	NA	1	1	1	1	1	1	1	1	1	1	1	1	1	1	1	0	1	1	1	1	1	1	1	1	1	1	1	1	NA	1	1	1	1	1	1	1	0	1	1	1	1	1	1	0	NA	1	NA
0	1	0	0	0	0	0	0	0	0	0	0	0	0	0	0	0	0	1	0	0	0	0	0	0	0	0	0	0	0	0	0	0	0	0	0	0	0	0	1	0	0	0	0	0	0	1	0	0	0
0	0	1	0	0	0	0	0	0	0	0	0	1	0	0	0	0	1	0	0	0	0	0	0	0	1	0	0	0	1	0	0	0	0	0	0	0	0	0	0	0	1	0	0	1	1	0	0	0	0
1	1	0	1	0	0	0	1	1	0	0	0	1	NA	1	1	0	0	0	1	0	1	0	0	0	0	1	0	0	0	0	0	0	0	1	1	1	0	1	1	0	0	1	0	0	0	0	0	1	0
0	0	0	0	0	0	1	0	0	0	0	0	0	1	0	0	1	0	0	0	0	0	0	0	1	0	0	0	1	0	1	0	0	0	0	0	0	0	0	0	0	0	0	0	0	0	1	1	0	0
1	1	1	1	1	1	1	1	1	1	1	1	1	NA	NA	1	NA	1	1	1	1	1	1	1	1	1	0	1	1	1	1	1	1	1	1	0	0	1	0	0	1	1	1	1	1	1	1	1	0	1
0	0	1	1	1	1	1	1	1	1	1	1	1	NA	1	1	1	1	1	1	1	1	1	1	1	1	1	1	1	1	1	NA	1	1	1	1	1	1	1	1	1	1	1	1	NA	1	0	1	NA	1
0	0	1	0	0	0	0	0	0	0	0	0	0	0	0	0	0	1	0	0	0	0	0	1	0	1	0	1	0	1	0	0	1	0	0	0	0	0	0	0	0	1	0	0	1	1	0	0	0	0
0	0	0	1	1	NA	0	0	0	1	0	0	0	0	0	1	1	0	0	0	1	0	0	0	0	0	0	0	0	0	1	1	0	1	0	0	0	0	0	0	1	0	1	0	0	0	1	0	0	0
1	0	1	0	1	1	1	1	1	1	0	1	1	1	1	0	0	1	0	1	1	1	NA	1	1	1	NA	1	1	1	NA	1	1	0	1	0	0	1	1	1	1	1	0	0	1	1	0	NA	0	1
0	0	1	1	1	1	0	0	0	1	1	0	0	0	0	0	0	1	0	0	1	0	1	0	0	0	1	1	0	1	0	0	1	0	0	0	0	0	1	1	1	1	1	0	1	1	0	0	0	0
0	NA	0	0	1	0	1	1	0	1	0	0	0	1	1	0	0	0	0	0	0	0	1	0	0	0	1	0	1	0	0	0	0	0	0	0	0	0	1	0	1	0	0	0	0	0	0	1	1	0
1	0	NA	1	0	1	0	0	0	0	1	1	1	0	1	1	1	NA	1	1	1	NA	0	1	0	NA	0	1	0	1	0	0	1	0	1	1	1	1	0	1	0	1	NA	1	1	1	1	0	0	1
0	0	1	0	0	0	0	0	0	0	0	0	1	0	0	0	0	1	0	1	1	0	0	1	0	1	0	1	0	1	0	NA	1	0	0	0	0	0	0	0	0	1	1	0	1	1	0	0	0	0
1	1	0	0	0	0	0	0	0	0	0	0	1	0	0	0	0	0	0	1	0	1	0	0	0	0	0	0	1	0	0	0	0	1	0	0	0	0	0	0	0	0	0	0	0	0	0	0	0	0
0	1	0	0	0	0	0	1	1	0	0	0	0	0	NA	0	0	0	0	0	0	0	0	0	0	0	0	0	0	0	0	0	0	0	0	1	0	0	1	0	0	0	0	0	0	0	0	0	0	0
0	0	1	0	0	0	0	0	0	0	0	0	1	0	0	0	0	1	0	0	0	0	0	0	0	1	0	0	0	1	0	0	0	0	0	0	0	0	0	0	0	1	0	0	1	1	0	0	0	0
0	0	0	0	0	NA	0	0	0	0	0	0	0	0	0	0	0	0	1	0	0	0	0	0	0	0	0	0	0	0	0	0	0	0	1	0	1	1	0	1	0	0	0	0	0	0	1	0	0	0
1	0	1	NA	1	1	1	0	0	1	1	1	1	1	NA	1	1	1	0	1	1	1	1	1	NA	1	1	1	NA	1	1	NA	1	1	0	0	0	0	0	0	1	1	1	1	1	1	0	1	1	1
0	0	1	0	0	0	0	0	0	0	0	0	1	0	0	0	0	1	0	0	0	0	0	0	0	1	0	0	0	1	0	0	0	0	0	0	0	0	0	0	0	1	0	0	1	1	0	0	0	0
0	0	0	0	0	0	0	0	0	0	0	0	0	1	0	0	0	0	0	0	0	0	0	0	0	0	0	0	0	0	0	0	0	0	0	1	1	0	0	0	0	0	0	0	0	0	0	0	0	0
1	1	0	1	1	1	1	1	1	1	1	1	0	1	1	0	1	0	1	0	0	1	1	0	1	0	1	0	1	0	1	0	0	NA	1	1	1	1	1	1	1	0	0	1	0	0	1	1	NA	1
0	0	1	1	1	1	1	1	1	1	1	1	0	1	1	1	1	1	1	0	1	0	1	1	1	1	1	1	1	1	1	1	1	0	1	0	0	1	0	NA	1	1	1	1	1	1	1	1	1	1
0	0	1	1	0	NA	0	1	1	0	0	NA	1	0	NA	0	1	1	1	0	0	0	0	0	0	1	0	0	0	1	1	0	0	1	0	0	1	0	1	1	0	1	0	1	1	1	0	0	0	1
1	1	0	0	0	1	0	0	0	0	0	1	1	0	0	0	1	0	1	1	0	1	0	0	0	0	0	0	1	0	1	0	0	1	0	0	0	0	0	0	0	0	0	1	0	0	1	0	0	1
1	1	1	NA	1	1	1	1	1	1	1	1	1	0	1	0	1	NA	1	1	1	1	1	1	NA	1	1	1	1	1	1	0	1	1	NA	1	1	1	0	1	1	1	1	1	1	1	1	1	1	1
0	0	1	0	0	0	0	0	0	0	0	0	0	0	0	0	0	1	0	0	0	0	0	1	0	1	0	1	0	1	0	0	1	0	0	0	0	0	0	0	0	1	0	0	1	1	0	0	0	0
0	0	1	0	0	0	0	1	1	0	0	0	1	0	NA	0	0	1	0	1	0	0	0	1	0	1	NA	1	0	1	0	NA	1	1	NA	0	0	0	1	0	0	1	NA	0	1	1	0	0	0	0
0	0	1	0	1	0	1	0	0	1	0	0	1	1	0	0	1	1	1	0	0	0	1	0	0	1	0	0	1	1	0	0	0	0	0	0	1	0	0	1	1	1	0	0	1	1	0	1	NA	0
0	1	1	0	1	0	1	0	0	1	0	0	1	1	0	0	1	1	1	0	0	0	1	0	0	1	0	0	1	1	NA	0	0	0	0	0	1	0	0	1	1	1	0	0	1	1	0	1	NA	0
0	1	1	1	1	1	NA	1	1	NA	1	1	0	1	NA	1	1	1	1	0	1	0	1	1	1	1	1	NA	1	1	1	1	1	1	NA	1	1	0	1	NA	1	1	1	1	1	1	NA	1	NA	1
0	0	1	0	1	1	1	0	0	1	0	0	0	0	1	0	1	NA	1	0	0	0	1	NA	0	0	0	1	0	NA	0	0	1	0	0	0	0	0	1	0	NA	1	1	1	1	0	0	0	0	1
1	0	1	0	0	NA	0	0	0	0	0	0	1	0	0	0	0	1	0	0	0	0	0	0	0	1	0	0	0	1	1	0	0	1	0	0	0	0	0	0	0	1	0	0	1	1	0	0	0	0
1	1	1	1	1	1	1	1	NA	1	1	NA	1	NA	0	1	1	1	1	1	0	1	1	1	0	NA	1	1	1	1	1	0	1	1	1	0	1	1	1	1	1	1	1	1	1	1	1	0	1	1
1	1	1	1	0	1	0	0	0	0	1	1	1	1	NA	1	1	1	1	1	0	1	1	1	0	1	1	1	1	1	1	1	1	0	0	1	1	1	1	1	0	1	1	1	1	1	1	0	1	1
0	0	0	1	0	1	0	0	0	0	1	1	0	0	1	NA	1	0	0	1	NA	0	0	1	1	0	0	1	0	0	0	1	1	1	1	1	0	0	0	0	0	0	1	1	0	0	0	0	0	1
1	0	0	0	1	1	1	1	1	1	1	0	1	1	0	0	1	0	0	1	NA	1	0	0	1	0	0	0	0	0	NA	1	0	1	1	0	0	1	0	0	1	0	0	0	0	0	1	1	0	0
1	0	1	1	1	1	1	1	1	1	1	NA	1	NA	NA	1	NA	NA	1	1	1	0	1	NA	NA	1	0	1	NA	1	1	0	NA	1	1	1	1	NA	1	1	1	1	1	1	NA	1	1	NA	0	1
0	0	0	1	1	1	1	1	1	1	1	1	1	NA	NA	0	0	0	0	0	0	1	1	0	0	0	1	0	1	0	1	0	0	1	0	NA	1	0	1	0	1	0	0	1	0	0	0	1	1	1
1	1	0	1	1	1	1	1	1	1	1	1	1	NA	NA	1	1	0	0	1	1	0	NA	1	1	0	0	1	1	0	1	1	1	1	0	NA	1	0	1	0	1	0	1	1	0	0	0	1	1	1
0	1	0	1	1	1	1	0	0	1	1	1	1	NA	NA	1	0	0	1	1	1	0	1	1	1	0	0	1	1	0	1	NA	1	1	1	0	0	1	0	1	1	0	1	1	0	0	1	1	1	1
1	1	1	1	1	1	1	0	0	1	1	1	1	1	0	1	1	1	1	1	1	1	1	1	1	1	0	1	1	1	1	NA	1	1	1	0	0	0	0	1	1	1	1	1	1	1	1	1	1	1
0	0	0	0	0	0	0	1	1	0	0	0	0	0	NA	0	0	0	0	0	0	0	0	0	0	0	1	0	0	0	0	0	0	0	0	1	1	0	1	0	0	0	0	0	0	0	0	0	0	0
0	1	0	1	1	NA	1	1	1	1	1	1	1	1	NA	1	1	0	0	1	1	1	1	1	0	0	1	1	1	0	1	1	1	1	0	1	1	0	1	0	1	0	1	1	0	0	0	1	1	1
1	0	1	0	1	NA	1	0	0	1	1	0	1	1	NA	1	1	1	1	0	1	1	1	0	0	1	0	0	1	1	1	0	0	NA	1	0	0	1	0	1	1	1	0	0	1	1	0	1	1	0
0	0	0	0	0	0	0	0	0	0	0	0	0	0	1	0	0	0	0	0	0	0	0	0	0	0	0	0	0	0	0	0	0	0	0	0	0	0	1	1	0	0	0	0	0	0	0	0	0	0
1	1	1	0	1	1	1	1	NA	1	1	0	1	NA	NA	1	1	1	0	1	1	NA	1	NA	1	1	0	NA	NA	NA	1	0	1	NA	1	1	1	0	1	NA	1	1	0	0	1	1	1	0	0	0
0	0	0	1	0	1	0	0	0	0	1	1	0	0	NA	0	0	0	0	0	1	0	0	0	1	0	0	0	0	0	0	0	0	0	1	0	1	0	0	0	0	0	0	1	0	0	0	0	0	1
1	0	NA	0	1	0	1	NA	0	1	0	0	1	1	0	1	1	0	0	1	0	1	1	1	0	1	1	1	1	NA	1	1	1	1	0	1	0	NA	0	0	1	NA	1	0	NA	1	0	1	1	0
0	0	0	0	0	0	0	0	0	0	0	0	0	0	0	0	0	0	0	1	0	1	0	1	0	0	0	1	0	0	0	1	1	NA	0	0	0	0	0	0	0	0	1	0	0	0	0	0	0	0
0	0	0	0	0	0	0	0	0	0	0	0	0	0	1	0	0	0	0	0	0	0	0	0	0	0	0	0	0	0	0	0	0	0	0	0	0	0	1	0	0	0	0	0	0	0	0	0	0	0
1	1	1	1	1	1	1	0	0	1	1	1	1	1	NA	1	1	1	1	1	1	1	1	1	1	1	0	1	1	1	1	NA	1	1	1	1	1	1	0	1	1	1	1	1	1	NA	NA	1	0	1
1	1	1	1	1	1	1	NA	0	1	1	1	1	1	NA	1	1	1	1	1	1	1	1	1	1	1	0	1	1	NA	1	1	1	1	1	1	1	1	0	1	1	1	1	1	1	1	1	1	NA	1
0	0	0	1	1	1	1	1	1	1	0	1	NA	1	1	0	0	0	1	0	1	0	0	0	0	0	0	0	0	0	0	0	0	0	1	1	1	1	1	1	1	0	1	1	0	0	0	0	0	1
0	0	1	0	0	0	0	0	0	0	1	0	NA	0	0	0	0	0	0	0	0	0	1	0	NA	0	1	0	1	1	0	0	0	0	1	0	0	0	0	0	0	1	0	0	0	1	0	0	0	0
1	1	1	1	1	1	1	1	1	1	1	1	1	1	1	1	1	1	1	1	1	1	1	NA	1	1	0	1	1	1	1	1	1	1	1	1	1	1	1	1	1	1	1	1	1	1	1	1	NA	1
0	1	1	0	0	0	0	1	1	0	1	0	0	0	1	0	0	1	0	1	0	1	0	1	0	1	1	1	1	1	0	0	NA	1	1	0	0	1	1	1	0	1	1	0	1	1	0	NA	1	0
1	1	1	0	1	1	1	0	0	1	0	0	1	1	0	1	1	1	0	1	1	1	1	1	1	1	0	1	1	1	1	1	1	1	1	0	1	1	0	0	1	1	1	0	1	1	0	1	0	0
0	0	0	0	0	1	0	1	1	0	1	0	0	0	1	0	0	0	NA	0	0	0	0	0	0	0	1	0	0	0	0	0	0	0	0	1	0	0	1	NA	0	0	0	0	0	0	NA	0	1	0
0	1	1	NA	0	1	0	1	1	0	0	1	0	0	1	0	0	1	0	1	0	1	0	1	0	1	0	1	0	1	0	NA	1	1	0	0	0	0	1	0	0	1	1	1	1	1	1	0	0	1
1	1	1	1	1	1	1	1	1	1	1	1	1	1	1	1	1	1	1	1	1	1	1	1	1	1	1	1	1	NA	1	1	1	1	1	NA	1	1	1	1	NA	1	1	1	1	1	0	1	1	1
0	1	NA	1	1	1	1	1	1	1	1	1	1	0	1	0	0	1	1	NA	0	1	1	NA	1	1	1	1	1	1	0	0	NA	NA	1	0	1	0	1	1	1	1	1	1	NA	1	1	1	1	1
1	0	0	0	1	0	1	1	1	1	1	0	1	1	1	1	NA	0	1	0	1	0	1	0	0	0	1	0	1	NA	1	0	0	1	1	0	0	0	NA	1	1	NA	0	0	0	0	0	1	0	0
1	0	1	1	1	1	1	1	1	1	1	1	1	1	1	1	1	NA	1	1	1	1	1	NA	1	1	1	1	1	1	1	NA	1	1	1	1	0	0	1	1	1	1	1	1	1	1	0	1	NA	1
1	1	0	1	1	1	1	NA	1	1	1	1	1	1	1	1	NA	0	1	0	NA	0	1	0	1	0	NA	0	NA	0	1	0	0	1	0	0	1	1	1	1	1	0	0	NA	0	0	1	NA	1	1
0	0	NA	0	0	1	0	1	1	0	0	1	0	1	NA	0	0	NA	0	0	0	0	1	NA	0	1	1	1	0	NA	0	0	1	0	0	0	0	NA	0	0	0	NA	0	1	1	NA	0	0	1	1
1	0	1	0	0	1	0	1	1	0	0	0	0	0	NA	1	1	1	1	NA	1	1	0	1	0	1	0	1	0	1	1	1	1	1	1	NA	1	1	1	1	0	1	1	0	1	1	1	0	0	0
1	1	1	0	1	1	1	1	1	1	1	0	1	NA	1	1	1	1	1	1	1	1	1	1	1	NA	1	1	1	1	1	0	1	1	1	1	0	NA	1	NA	1	1	1	0	1	1	0	1	0	0
0	0	0	1	0	1	0	1	1	0	0	1	0	0	0	0	0	0	0	0	0	0	0	0	1	0	0	0	0	0	0	0	0	0	0	0	0	1	1	0	0	0	0	1	0	0	1	0	1	1
1	0	1	0	1	0	1	0	0	1	1	0	1	1	NA	1	NA	1	1	1	1	1	1	1	0	1	1	1	1	1	1	NA	1	1	1	1	0	0	0	1	1	1	1	0	1	1	0	1	0	0
0	0	0	0	0	NA	0	1	1	0	0	0	0	0	0	0	0	0	0	0	0	0	0	0	0	0	0	0	0	0	0	0	0	0	0	0	0	1	1	0	0	0	0	0	0	0	0	0	0	0
1	1	0	1	0	0	1	1	1	1	0	0	1	NA	0	0	1	0	0	1	1	0	0	0	1	0	0	0	0	0	1	1	0	1	0	1	1	0	0	0	0	0	1	0	0	0	1	0	0	0
1	1	0	1	0	0	1	1	1	1	0	0	1	1	0	0	1	0	0	1	1	0	0	0	1	0	0	0	0	0	1	1	0	1	0	1	1	0	0	0	0	0	1	0	0	0	1	0	0	0
0	0	0	0	0	1	0	0	0	0	1	1	0	0	NA	1	0	0	1	0	0	1	0	0	0	0	1	0	1	NA	0	0	0	0	1	0	0	1	1	1	0	NA	0	1	0	0	0	0	1	1
1	1	NA	1	1	1	1	1	1	1	1	1	1	NA	NA	1	NA	1	1	1	1	NA	1	NA	1	1	1	1	1	1	1	NA	1	1	1	1	NA	NA	1	1	1	1	1	1	1	1	1	NA	1	1
1	1	0	1	1	0	1	1	1	1	0	0	1	1	NA	1	1	0	0	1	1	0	0	NA	1	0	0	0	1	0	1	1	0	1	1	1	1	0	1	1	1	0	1	0	0	0	1	1	0	0
1	1	NA	1	NA	1	NA	1	1	1	1	1	1	0	NA	1	1	1	NA	1	1	1	NA	1	1	NA	0	1	1	NA	1	0	1	NA	NA	1	1	1	NA	1	1	1	1	1	1	1	1	1	NA	1
1	NA	1	1	NA	NA	1	1	1	NA	1	0	1	1	NA	1	0	1	1	0	1	NA	NA	NA	1	0	0	1	1	1	0	0	1	1	NA	1	NA	0	NA	0	1	1	1	1	NA	1	1	1	1	0
1	1	0	NA	1	1	1	1	1	1	1	1	1	1	0	0	0	0	1	1	1	1	0	0	1	0	1	0	1	0	1	1	0	1	1	1	0	1	0	NA	1	0	1	1	0	0	1	1	1	1
1	1	1	0	0	0	0	0	0	0	0	0	0	0	0	1	1	1	0	0	1	0	0	0	0	1	1	0	0	1	1	0	0	NA	0	1	0	0	0	0	0	1	0	0	1	1	1	0	0	0
1	1	1	0	1	0	1	0	0	1	1	0	1	1	NA	1	1	NA	0	1	1	NA	1	1	0	1	0	1	1	1	1	NA	1	1	0	1	NA	1	0	0	1	1	1	0	1	1	0	1	1	0
0	1	1	1	1	1	1	0	0	1	1	1	0	1	1	1	0	1	1	0	1	1	1	NA	0	1	1	1	1	1	0	NA	1	1	1	1	NA	0	1	1	1	1	0	1	1	1	1	0	1	1
0	0	1	0	0	NA	0	0	0	0	1	1	0	0	0	0	0	1	1	0	0	0	0	1	0	1	0	1	0	1	0	0	1	0	0	0	0	0	0	0	0	1	0	1	1	NA	0	0	0	1
1	0	0	1	1	0	1	0	0	1	0	0	1	0	NA	0	0	0	0	0	1	1	0	0	1	0	0	0	0	0	0	0	0	0	0	1	1	0	0	0	1	0	0	0	0	0	0	0	0	0
0	0	1	0	0	NA	0	0	0	0	0	1	0	0	0	0	0	1	1	0	0	0	0	1	0	1	0	1	0	1	0	NA	1	1	0	0	0	0	0	NA	0	1	0	1	1	1	0	0	0	1
1	1	1	0	0	0	0	1	1	0	1	0	0	0	1	1	1	1	0	0	1	0	0	0	0	1	0	0	0	1	NA	0	0	1	0	1	1	0	1	0	0	1	0	0	1	1	0	0	0	0
1	1	1	0	0	1	0	0	0	0	0	0	0	0	0	1	1	1	0	0	1	0	0	0	1	1	0	0	0	1	1	0	0	1	1	1	1	1	0	0	0	1	0	0	NA	1	0	0	0	0
0	0	1	0	0	NA	0	0	0	0	1	1	0	0	0	0	0	1	1	0	0	0	1	1	0	1	0	1	0	1	0	1	1	1	1	0	0	0	0	0	0	1	0	1	1	1	0	0	0	1
0	0	0	0	0	1	0	0	0	0	1	1	0	NA	0	0	0	1	1	0	0	1	1	1	0	1	0	0	1	1	0	NA	1	1	0	0	0	0	1	1	0	1	0	NA	1	1	1	0	1	1
1	1	0	1	1	1	1	1	1	1	0	1	1	1	NA	1	0	0	1	1	1	NA	0	0	1	0	1	0	1	0	1	0	0	0	1	1	1	1	0	0	1	0	1	1	0	0	1	1	1	1
1	NA	1	0	0	0	0	0	0	0	0	0	0	0	0	1	NA	1	0	0	1	0	0	0	0	1	0	0	0	1	1	0	0	1	0	1	1	0	0	0	0	1	0	0	1	1	0	0	0	0
1	1	1	0	1	0	1	1	1	1	1	0	1	1	1	1	1	NA	1	NA	1	1	1	1	1	1	0	1	1	1	1	1	1	1	1	1	0	1	1	1	1	1	1	0	1	1	0	1	1	0
1	1	1	0	1	0	1	1	1	1	1	0	1	1	1	1	1	NA	1	1	1	1	1	1	1	1	0	1	1	1	1	1	1	1	1	1	0	1	1	1	1	1	1	0	1	1	0	1	NA	0
1	1	1	NA	1	0	1	1	1	1	1	0	1	1	1	1	1	1	1	1	1	1	1	1	1	1	0	1	1	1	1	NA	1	1	1	1	0	1	1	1	1	1	1	0	1	1	NA	1	1	0
1	1	1	1	1	1	1	1	1	1	1	1	1	1	1	1	NA	1	NA	1	1	1	1	1	1	1	1	1	1	1	1	NA	1	1	1	1	1	1	1	0	1	1	1	1	1	1	1	1	1	1
1	1	1	1	1	1	1	0	0	1	NA	1	1	1	NA	1	1	1	1	1	1	1	NA	1	1	1	1	1	NA	1	1	NA	1	1	1	1	0	1	0	1	1	1	1	1	1	1	0	NA	1	1
1	1	1	1	0	NA	0	0	0	0	1	1	0	0	0	1	1	1	1	1	1	1	0	1	1	1	0	1	0	1	1	NA	1	1	1	1	0	1	0	1	0	1	1	1	1	1	0	0	1	1
0	0	0	0	1	NA	1	1	NA	1	0	0	1	0	0	0	0	0	0	0	0	0	1	0	0	0	1	0	1	0	0	0	0	0	0	0	1	0	1	0	1	0	0	0	0	0	1	1	0	0
0	0	0	0	0	0	0	1	1	0	0	0	0	0	0	0	0	0	0	NA	0	0	0	0	1	0	0	0	0	0	1	0	0	0	0	0	0	0	NA	0	0	0	1	0	NA	0	0	0	0	0
0	1	1	0	0	0	0	0	0	0	1	0	0	0	0	0	0	1	0	0	0	0	0	0	1	NA	1	0	0	1	0	0	0	0	0	1	1	1	0	0	0	1	0	0	1	1	0	0	1	0
0	0	0	0	0	1	0	1	1	0	0	0	0	0	0	0	0	0	0	0	0	0	1	0	0	0	0	0	1	0	1	NA	0	1	1	0	0	0	0	0	0	0	0	0	0	0	0	0	0	0
1	0	1	0	0	1	0	1	1	0	0	1	0	0	NA	0	1	1	1	0	0	0	1	1	0	1	0	1	1	1	0	1	1	1	1	0	0	0	1	1	0	1	0	1	1	1	0	0	1	1
1	0	1	1	1	NA	1	1	NA	1	1	1	1	0	0	0	1	NA	0	NA	1	1	1	NA	NA	1	1	1	0	1	1	1	NA	1	1	1	NA	1	0	0	1	1	NA	0	1	1	1	1	0	0
0	NA	1	0	0	0	0	0	0	0	1	0	0	0	0	0	1	NA	0	0	0	0	0	0	NA	1	1	0	0	1	1	0	0	0	0	1	0	0	0	0	1	1	1	0	1	1	1	0	0	0
1	0	1	0	0	0	0	0	0	0	1	0	0	NA	0	0	0	1	0	0	0	1	0	1	0	1	0	1	0	1	1	NA	NA	1	0	NA	NA	1	0	0	0	1	0	0	1	1	0	1	0	0
0	0	1	NA	0	1	0	1	1	0	0	1	0	0	1	0	0	1	0	0	0	0	0	0	1	1	0	0	0	1	0	0	0	0	0	1	0	1	1	0	0	1	0	1	1	1	1	0	1	1
0	0	1	0	0	0	1	0	0	NA	0	0	1	NA	NA	0	1	1	0	0	1	0	1	0	0	1	0	0	1	1	0	0	0	0	0	0	0	0	0	0	1	1	0	0	1	1	0	1	0	0
0	0	1	1	0	1	1	0	0	1	1	1	1	1	NA	0	1	1	0	0	NA	0	1	0	1	1	1	0	1	1	0	0	0	0	0	NA	0	1	0	0	1	1	0	1	1	NA	1	1	1	1
0	0	0	0	1	0	1	0	0	1	0	0	1	NA	0	0	0	0	0	0	0	0	1	0	0	0	0	0	1	0	0	0	0	0	0	0	0	0	0	0	1	0	0	0	0	0	0	1	0	0
0	0	0	0	0	0	0	0	0	0	1	0	0	0	NA	0	0	0	0	0	0	0	1	0	0	0	0	0	0	0	1	0	0	0	0	0	0	1	0	0	1	0	0	0	0	0	1	0	0	0
0	0	0	0	0	0	0	0	0	0	1	0	0	0	NA	0	0	0	0	0	0	0	NA	0	0	0	0	0	0	0	1	0	0	0	0	0	0	1	0	0	1	0	0	0	0	0	1	0	0	0
1	1	1	0	0	NA	0	1	1	0	0	NA	1	0	1	0	1	1	0	1	0	0	1	1	1	1	0	1	1	1	1	1	1	1	0	1	1	1	1	1	0	1	1	0	1	1	1	1	1	0
0	0	0	0	0	NA	0	1	1	0	0	0	1	0	NA	0	1	0	0	1	0	0	1	0	1	0	0	0	1	0	0	0	0	0	0	NA	1	1	1	1	0	0	0	0	0	0	1	1	1	0
1	1	0	0	NA	1	1	1	1	1	1	1	1	1	1	1	1	1	1	1	1	NA	1	NA	1	1	NA	1	1	NA	0	0	NA	1	1	1	1	NA	1	1	1	1	NA	1	1	1	1	NA	1	1
1	0	0	0	0	0	0	0	0	0	0	0	0	0	1	0	NA	1	0	0	0	0	1	1	0	0	0	1	0	0	1	0	1	0	1	0	0	0	0	0	0	1	1	0	NA	0	0	0	0	0
1	0	1	0	0	0	0	0	0	0	0	0	0	0	1	0	1	1	0	0	0	0	1	1	0	1	0	1	0	1	1	0	1	0	1	0	0	0	0	0	0	1	1	0	1	1	0	0	0	0
0	1	0	1	0	1	0	0	0	0	0	1	0	0	0	0	0	0	NA	0	0	0	0	0	NA	0	0	0	1	0	0	0	0	0	0	1	NA	1	1	NA	0	0	0	1	0	0	0	0	1	1
0	1	1	0	0	0	0	0	0	0	0	0	0	0	0	0	0	1	1	0	0	1	0	NA	1	1	1	1	0	1	1	0	1	1	0	1	0	1	0	1	0	1	0	0	1	1	1	0	0	0
0	0	0	1	1	0	1	0	0	1	0	0	0	0	1	0	0	0	0	0	NA	0	0	0	1	0	1	0	0	0	0	0	0	1	NA	1	1	1	0	0	NA	0	0	0	0	0	0	1	0	0
1	0	1	0	0	0	0	0	0	0	0	0	0	0	0	0	0	1	0	0	0	0	1	1	0	1	0	1	0	1	1	0	1	0	0	0	0	0	0	0	0	1	NA	0	1	1	0	0	0	0
0	1	0	0	NA	0	1	NA	0	1	0	0	1	0	NA	0	0	0	0	1	1	NA	1	0	1	0	1	0	1	0	1	0	0	1	0	1	1	1	1	0	1	0	1	0	0	0	NA	1	1	0
0	1	0	1	0	NA	0	0	0	0	0	0	1	0	1	1	0	0	0	0	0	0	0	0	NA	0	0	0	0	0	0	0	0	0	1	1	1	0	1	1	0	0	1	0	0	0	0	1	1	0
1	1	1	1	1	1	1	NA	NA	1	1	1	1	1	NA	1	1	1	1	1	1	1	1	1	1	1	NA	1	1	1	1	1	1	1	1	1	1	1	NA	1	1	1	1	1	1	1	1	1	1	1
0	0	0	1	0	1	0	1	1	0	0	1	1	1	1	0	1	0	1	1	0	0	1	0	1	1	1	0	0	0	1	1	0	0	0	1	0	1	1	0	1	1	0	1	0	0	0	1	0	0
1	0	1	0	1	0	1	0	0	1	0	0	1	1	NA	1	1	1	0	0	1	0	NA	0	0	1	1	0	1	1	0	0	0	0	0	1	0	NA	0	0	1	1	0	0	1	1	0	1	0	0
1	1	1	NA	0	1	0	1	1	0	1	1	0	0	0	1	0	1	0	1	0	1	0	0	1	1	0	1	0	1	1	1	NA	1	1	0	NA	0	1	0	0	1	1	1	0	1	1	0	0	1
1	0	1	0	1	0	1	0	0	1	0	0	0	0	NA	1	0	1	0	NA	1	0	0	1	0	1	1	1	0	1	0	0	1	0	0	NA	0	1	1	1	1	1	0	0	1	1	0	0	1	0
1	1	1	1	1	1	1	1	1	1	1	1	1	1	NA	1	1	1	1	NA	1	1	NA	1	0	1	1	1	1	1	1	1	1	1	1	NA	1	1	1	NA	1	1	1	1	1	1	1	0	1	1
1	0	NA	0	0	NA	0	0	0	0	0	1	0	0	NA	1	0	1	0	1	0	0	0	1	0	1	0	1	NA	1	NA	0	NA	0	0	0	0	0	1	NA	0	1	0	0	1	1	0	0	1	0
0	1	0	0	0	0	0	0	0	0	0	0	0	0	0	0	0	0	0	0	0	1	0	0	0	0	0	0	0	0	1	0	0	0	0	1	1	0	1	1	0	0	0	0	0	0	NA	0	1	0
1	0	NA	0	0	1	0	0	0	0	1	1	0	0	0	0	0	1	0	0	0	0	0	1	0	NA	0	0	0	1	0	0	1	0	0	0	0	0	0	0	0	1	0	0	1	NA	0	0	0	0
1	0	1	1	0	1	0	1	1	0	0	1	0	0	NA	1	1	1	1	1	0	1	0	NA	0	1	1	1	0	1	1	1	1	1	0	1	1	1	1	1	0	1	1	1	1	1	0	0	1	1
0	1	0	0	1	0	1	0	0	1	1	0	1	1	1	NA	0	0	0	0	1	0	1	0	1	0	0	0	1	0	0	0	0	0	1	0	0	0	0	0	1	0	0	0	0	0	1	1	0	0
0	0	0	0	0	0	0	0	0	0	1	0	0	0	0	0	0	0	1	0	1	0	0	0	1	0	0	0	0	0	0	0	0	0	0	0	0	0	0	1	0	0	0	0	0	0	1	0	0	0
1	1	1	0	1	0	1	0	0	1	0	0	0	1	0	0	1	NA	1	0	1	NA	0	1	0	1	1	1	1	1	0	0	1	0	0	0	0	NA	0	0	1	1	0	1	1	1	1	0	0	1
1	1	1	0	0	0	0	0	0	0	0	0	0	1	0	0	0	1	1	0	0	1	0	NA	0	1	0	1	0	1	0	0	1	0	0	0	0	0	0	0	0	1	0	0	1	1	0	0	0	1
1	1	1	0	0	0	0	0	0	0	0	0	0	1	0	0	0	1	1	0	0	NA	0	1	0	1	0	1	0	1	0	0	1	0	0	0	0	0	0	0	0	1	0	1	1	1	0	0	0	1
1	1	1	1	1	1	1	1	1	1	1	1	1	1	NA	1	1	1	0	0	1	0	1	0	0	1	1	0	1	1	0	0	0	0	1	1	1	1	1	NA	1	1	0	1	1	1	0	1	1	1
1	1	1	1	1	1	1	1	1	1	1	1	1	1	NA	1	1	1	NA	1	1	0	1	1	NA	1	1	1	1	1	1	1	NA	0	1	1	1	1	1	NA	1	1	NA	1	1	1	1	1	1	1
1	1	NA	0	0	0	0	0	0	0	0	0	0	NA	0	0	0	1	1	0	0	1	0	1	NA	1	0	1	0	1	0	0	1	0	0	1	1	0	0	0	0	1	0	1	NA	1	1	0	0	1
1	1	1	0	0	0	0	0	0	0	0	0	0	1	NA	0	0	1	1	0	0	1	0	1	1	1	0	1	0	1	0	0	1	0	0	1	1	0	1	1	0	1	0	1	1	1	1	0	1	1
1	0	NA	0	0	1	0	0	0	0	1	1	0	1	0	1	0	0	NA	0	0	1	0	1	0	0	0	1	1	1	1	0	1	0	0	0	0	0	1	1	0	1	0	1	1	0	0	0	NA	NA
1	1	1	1	1	1	1	1	1	1	1	1	0	1	NA	0	0	1	0	1	1	0	0	1	0	1	NA	1	1	1	1	NA	1	1	1	1	1	NA	1	1	1	1	1	0	1	1	1	1	NA	0
1	1	1	1	1	1	1	1	1	1	1	1	0	1	NA	0	0	1	0	0	1	0	1	1	NA	NA	1	1	0	1	1	1	1	NA	1	1	1	1	1	1	1	1	1	0	1	1	1	1	0	0
1	1	1	NA	1	1	1	1	1	1	1	1	NA	1	1	1	1	NA	1	1	NA	0	1	1	1	NA	1	1	1	1	1	NA	1	1	1	1	NA	1	1	1	1	1	1	1	NA	1	1	0	NA	1
1	1	1	1	1	NA	1	1	1	1	1	1	1	1	1	1	0	1	0	1	0	0	1	1	0	1	1	1	1	1	1	1	1	1	0	1	NA	0	1	0	1	1	1	1	1	1	0	0	NA	1
0	0	1	1	1	NA	1	1	1	1	1	1	1	1	NA	1	0	1	0	0	0	0	1	0	0	0	0	0	1	0	0	0	0	0	0	1	0	0	1	0	1	1	0	1	0	0	0	1	NA	1
1	0	1	1	1	NA	1	1	1	1	1	1	1	1	0	1	0	1	0	0	0	0	1	0	0	1	0	0	1	1	0	0	0	0	0	1	0	0	1	0	1	1	0	1	0	1	0	1	NA	1
1	1	1	1	1	1	1	1	1	1	1	1	1	1	NA	1	NA	1	1	1	1	1	1	1	1	1	1	1	1	1	1	NA	1	1	1	1	1	1	1	NA	1	1	1	1	0	1	1	1	NA	1
1	0	1	1	1	NA	1	1	1	1	1	1	0	1	1	1	0	NA	1	1	1	1	1	1	1	1	1	1	0	1	1	0	1	0	1	1	NA	1	1	1	1	1	1	1	1	1	0	0	NA	1
0	0	0	1	0	0	0	0	0	0	0	1	0	0	0	0	0	0	0	0	0	0	0	0	0	0	0	0	0	0	0	0	0	0	0	0	0	0	0	0	0	0	0	1	0	0	0	0	0	1
0	1	0	1	1	1	1	1	1	1	1	1	1	1	1	1	1	0	1	1	1	1	1	0	0	0	1	0	1	0	0	NA	0	1	1	0	0	1	1	1	1	0	1	1	0	0	1	1	NA	1
1	NA	1	NA	1	NA	1	NA	1	NA	1	1	1	NA	1	1	NA	NA	1	1	1	1	1	1	1	1	1	1	1	NA	1	1	1	1	1	1	1	1	NA	0	1	1	1	1	NA	1	NA	1	1	1
0	0	0	0	0	1	0	0	0	0	0	1	1	0	NA	0	0	0	0	0	0	0	0	0	0	0	0	0	0	0	0	0	0	0	1	1	1	0	0	0	0	0	0	0	0	0	0	0	0	0
1	1	1	1	1	0	1	1	1	1	1	0	0	0	NA	1	1	1	1	1	1	1	1	1	1	1	1	1	1	1	1	NA	1	1	0	0	0	1	1	1	1	1	1	1	1	1	1	1	1	1
0	1	1	0	1	0	1	1	1	1	1	0	1	NA	1	1	1	NA	0	0	1	0	1	0	0	1	1	0	1	NA	0	0	0	0	0	NA	1	1	1	0	1	1	NA	0	NA	1	1	NA	1	0
1	1	1	1	1	1	1	1	1	1	1	1	1	1	NA	1	NA	1	0	1	1	1	1	1	NA	1	1	1	1	1	1	NA	1	1	1	1	1	1	1	0	1	NA	1	1	1	1	1	1	NA	1
0	0	0	1	0	1	0	0	0	0	0	1	0	0	0	0	0	0	0	0	0	0	0	0	0	0	0	0	0	0	0	0	0	0	1	0	0	0	0	0	0	0	0	1	0	0	0	0	0	1
0	1	1	0	0	1	0	1	1	0	0	0	0	0	1	0	1	1	1	1	1	0	0	0	0	1	0	0	0	1	0	0	0	1	0	1	0	1	0	1	1	1	0	0	1	1	0	1	0	0
0	0	0	0	0	0	0	0	0	0	0	0	0	0	NA	0	0	0	0	0	0	0	0	0	0	0	0	0	0	0	0	0	0	0	0	0	0	0	1	1	0	0	0	0	0	0	0	0	0	0
0	0	1	0	0	0	0	1	1	0	0	0	0	0	NA	0	0	1	0	0	0	0	0	0	0	1	0	0	0	1	0	0	0	0	0	1	1	0	1	0	0	1	0	0	1	1	0	0	1	0
1	1	1	0	1	1	1	NA	0	1	1	1	0	1	NA	1	0	NA	0	0	1	NA	1	1	0	1	1	1	1	1	1	1	1	1	0	1	1	1	1	1	1	1	0	0	1	1	1	0	NA	0
1	0	0	1	1	NA	1	0	0	1	0	1	1	NA	0	1	NA	0	0	1	1	1	1	1	1	0	0	1	1	0	1	1	1	1	NA	0	1	1	0	0	1	0	NA	1	0	0	1	1	0	1
1	0	0	1	1	1	1	0	0	1	0	1	1	1	0	1	1	0	0	1	1	1	1	1	1	0	0	1	1	0	1	NA	1	1	1	0	1	1	0	0	1	0	1	1	0	NA	1	1	0	1
1	0	0	1	1	1	1	1	1	1	0	1	1	NA	NA	1	0	0	0	1	1	1	1	1	NA	0	0	1	1	0	1	0	1	1	0	0	1	1	1	0	1	0	1	1	0	0	1	1	1	1
1	0	0	1	1	NA	1	1	1	1	0	1	1	1	NA	1	1	0	0	1	1	NA	0	NA	1	0	0	1	1	0	1	1	1	1	1	0	1	NA	1	0	1	0	1	1	0	0	1	1	0	1
0	0	1	0	0	0	0	0	0	0	0	0	0	0	0	0	0	NA	0	0	0	0	0	0	0	NA	0	0	0	NA	0	0	0	0	0	1	0	0	0	0	0	1	0	0	1	1	0	0	0	0
0	0	0	0	0	NA	0	0	0	0	0	0	1	0	0	0	NA	0	1	1	0	0	0	0	1	0	0	0	1	0	0	0	0	NA	0	0	0	0	0	0	0	0	1	1	0	0	0	1	0	1
0	0	0	1	1	1	1	0	0	1	0	1	0	0	0	1	1	0	1	1	1	1	0	0	NA	0	1	0	1	0	1	1	0	1	0	0	0	1	0	0	1	0	1	1	0	0	1	NA	0	1
1	1	1	0	1	1	1	1	1	1	1	1	1	1	1	1	1	1	1	1	1	1	1	1	0	1	1	1	1	1	1	NA	NA	1	1	1	1	1	1	1	1	1	1	1	1	NA	1	0	NA	1
1	1	1	1	1	1	1	1	1	1	1	1	NA	1	1	1	1	1	1	1	1	1	1	1	1	1	1	1	1	1	1	NA	1	1	1	1	1	NA	1	1	1	1	1	1	1	1	1	1	1	1
0	1	0	1	1	NA	1	0	0	1	0	1	1	1	0	0	0	0	1	0	1	0	1	0	0	0	1	0	1	0	0	0	0	0	0	0	1	0	0	1	0	0	0	1	0	0	0	0	0	1
1	0	1	0	0	1	0	1	1	0	1	1	0	1	1	1	0	1	1	1	0	1	1	1	0	1	0	1	1	1	1	0	1	1	1	1	NA	0	1	1	0	1	0	1	1	1	1	0	1	1
0	1	NA	NA	1	0	1	1	1	1	NA	NA	NA	1	1	1	1	NA	0	1	1	0	1	0	1	0	NA	1	1	0	1	1	0	1	1	1	1	1	1	1	1	NA	1	0	0	0	1	1	1	0
1	1	0	1	0	1	0	0	0	0	0	1	0	0	NA	0	NA	0	NA	1	1	1	0	1	1	0	1	1	0	0	0	0	1	0	NA	0	0	0	0	0	0	0	1	NA	0	0	0	0	1	NA
1	1	1	1	1	1	1	0	0	1	1	1	1	NA	0	0	0	1	NA	1	1	1	1	1	1	1	1	1	NA	1	0	NA	NA	0	1	NA	1	0	0	NA	0	1	0	1	1	1	0	0	1	1
1	1	1	NA	1	1	1	1	1	1	1	1	1	NA	1	1	1	NA	1	1	1	0	1	1	1	NA	1	1	0	1	0	NA	1	1	1	1	1	NA	1	1	1	1	1	1	1	1	0	1	NA	1
0	0	1	0	0	0	0	0	0	0	0	0	0	0	0	1	0	1	1	0	0	0	0	0	0	1	1	0	0	1	1	0	0	1	0	NA	0	NA	0	1	1	1	0	0	1	NA	1	0	0	0
1	0	1	0	0	1	0	0	0	0	0	1	0	0	0	0	0	1	0	0	0	1	0	1	0	1	0	1	1	1	0	0	1	0	0	0	0	0	0	0	0	1	0	0	1	1	0	0	0	0
0	0	NA	0	0	0	0	0	0	0	0	0	0	0	0	1	0	1	1	0	0	0	0	0	0	1	1	0	0	1	1	0	0	1	0	1	0	1	0	1	1	1	0	0	1	1	1	0	0	0
0	0	1	0	0	0	0	0	0	0	0	0	0	0	0	1	0	NA	1	0	0	0	0	0	0	1	1	0	0	1	1	0	0	1	0	1	0	1	0	1	1	1	0	0	1	1	1	0	0	0
0	0	0	0	1	0	1	0	0	1	0	0	NA	1	0	0	0	0	0	0	0	0	1	0	0	0	0	0	1	0	0	0	0	0	0	0	0	0	0	0	0	0	0	0	0	0	0	0	0	0
0	0	1	0	1	0	1	0	0	1	0	0	1	1	0	1	0	1	1	0	0	0	1	0	0	1	1	0	1	1	1	0	0	1	0	1	0	1	0	1	1	1	0	0	1	NA	1	0	0	0
0	0	0	0	0	0	0	0	0	0	0	0	1	0	0	0	1	0	0	1	0	0	0	0	NA	0	0	0	0	0	0	0	0	1	0	0	0	1	0	0	0	0	0	0	0	0	0	1	0	0
0	0	0	0	0	NA	0	0	0	0	0	0	1	0	0	0	1	0	0	0	1	0	0	0	0	0	0	0	0	0	0	0	0	0	0	0	0	0	0	0	0	0	0	0	0	0	0	1	0	0
0	NA	0	0	1	0	1	0	0	1	0	0	0	1	0	0	0	0	0	0	0	0	1	0	0	0	0	0	1	0	0	0	0	0	0	0	0	0	0	0	0	0	0	0	0	0	0	0	0	0
0	1	0	1	0	1	0	0	0	0	0	NA	0	1	0	1	1	0	0	1	0	1	0	0	0	0	0	0	1	0	0	0	0	NA	0	NA	NA	0	0	0	0	0	0	0	0	0	0	0	0	0
0	0	0	0	1	0	1	1	1	1	0	0	0	1	0	0	0	0	0	0	1	0	0	0	1	0	1	0	0	0	0	0	0	0	0	NA	0	0	0	1	1	0	1	0	0	0	0	1	1	0
1	0	NA	0	0	0	0	1	1	0	0	0	1	0	0	0	1	1	0	1	0	0	0	1	1	1	0	1	0	1	0	0	1	1	0	0	0	0	0	1	0	1	0	0	1	NA	0	0	1	0
1	1	1	0	1	1	1	1	1	1	0	1	1	1	1	1	1	1	0	1	1	1	0	1	1	1	1	1	0	1	1	NA	1	1	1	1	1	NA	1	1	1	1	1	0	1	1	0	1	1	0
0	1	0	NA	1	1	1	0	0	1	1	NA	0	NA	1	1	0	0	0	0	NA	NA	0	0	0	0	0	0	1	0	1	0	0	0	1	1	1	NA	1	0	1	0	1	1	0	0	1	1	0	NA
0	0	1	1	1	NA	1	1	1	1	0	1	1	1	NA	0	1	1	1	1	0	1	1	1	0	1	1	1	1	1	0	NA	1	0	0	1	0	NA	1	1	0	1	1	1	1	1	0	1	0	1
1	1	1	1	1	1	1	1	1	1	1	1	1	1	NA	1	NA	1	1	0	1	1	1	1	1	1	1	1	1	1	1	NA	1	0	1	NA	0	1	1	1	1	1	1	1	1	1	0	1	1	1
0	0	1	1	1	1	1	1	1	1	0	1	0	1	NA	1	0	1	1	0	0	0	1	0	0	NA	1	0	1	1	1	0	0	1	0	1	0	NA	1	1	1	1	0	1	1	1	1	0	0	1
1	0	1	0	1	NA	1	0	0	1	1	1	1	1	0	0	1	1	0	0	1	0	1	1	0	NA	1	1	1	1	0	NA	1	0	0	0	0	NA	0	0	1	1	1	0	1	1	0	NA	0	0
0	0	1	0	NA	1	1	NA	1	1	0	0	0	1	NA	1	0	1	1	0	1	0	1	0	0	1	1	0	1	1	1	0	0	1	0	1	NA	1	NA	1	1	1	0	0	1	1	1	0	0	0
1	1	1	0	1	NA	1	1	1	1	1	0	1	1	1	1	NA	1	1	1	NA	1	1	1	1	1	1	1	1	1	1	NA	1	1	1	1	1	1	1	1	1	1	1	0	1	1	1	1	1	0
1	1	1	0	1	1	1	1	1	1	1	0	1	1	1	1	NA	NA	1	1	1	1	1	1	NA	1	1	1	1	1	1	1	1	1	1	1	1	1	1	1	1	1	1	0	1	1	1	1	NA	0
1	1	1	1	NA	0	1	1	1	1	1	0	1	1	0	1	1	1	0	1	1	NA	1	1	1	0	1	1	1	1	1	0	1	1	0	0	0	1	1	1	1	1	1	0	1	0	1	0	1	0
1	0	1	0	1	0	1	0	0	1	1	0	1	1	0	0	1	1	1	1	0	1	1	1	1	1	1	1	1	1	0	NA	1	0	0	1	1	NA	0	1	0	1	1	0	1	1	0	1	0	0
1	0	1	0	0	NA	0	0	0	0	1	0	0	0	0	0	0	1	1	0	1	0	0	0	1	NA	0	0	0	1	0	0	0	0	0	1	1	0	0	1	0	1	0	0	1	1	0	0	0	0
0	1	1	0	NA	NA	1	1	1	1	1	0	1	1	NA	1	1	1	1	1	0	NA	1	1	0	1	0	1	1	1	1	NA	1	1	1	1	1	1	1	1	NA	1	1	0	1	1	1	1	0	0
NA	0	1	0	1	0	1	1	1	1	0	0	1	1	1	1	1	1	1	1	1	1	1	1	NA	NA	1	1	1	1	1	NA	1	1	1	1	0	1	1	1	1	1	1	0	1	1	1	1	1	0
NA	0	1	0	0	0	0	0	0	0	NA	0	1	0	0	NA	0	1	NA	0	0	NA	1	1	1	1	0	1	NA	1	0	0	NA	0	0	0	0	0	0	0	0	1	1	NA	1	1	0	0	0	NA
1	1	1	1	0	1	0	NA	1	0	1	1	0	0	1	1	0	1	NA	0	1	0	0	0	1	1	1	0	0	1	1	0	0	1	1	1	1	NA	1	1	1	1	0	1	1	1	1	0	0	0
1	1	1	1	0	1	0	1	1	0	1	1	0	0	NA	1	0	1	1	0	1	0	0	0	1	1	1	0	0	1	1	0	0	1	1	1	1	1	1	1	1	1	0	1	NA	1	1	0	0	1
1	1	1	1	1	1	1	1	1	1	1	0	1	0	0	1	1	1	1	1	1	1	1	1	NA	0	1	1	1	1	1	0	1	1	1	NA	1	1	1	1	1	1	1	0	1	1	NA	1	NA	NA
NA	NA	1	0	1	1	NA	1	1	0	1	1	1	1	0	NA	NA	1	1	1	NA	1	1	0	1	1	1	1	NA	1	1	1	1	1	1	0	NA	NA	0	1	1	NA	1	1	1	1	0	1	1	NA
1	1	1	1	1	1	1	0	0	1	1	1	1	1	NA	1	1	1	1	1	1	1	1	1	1	1	1	1	1	1	1	NA	1	1	1	1	1	1	1	0	1	1	1	1	1	1	1	1	0	1
1	0	1	0	1	0	1	0	0	1	0	NA	NA	0	0	0	0	1	0	1	1	0	0	1	0	1	1	1	0	1	0	NA	1	1	0	0	0	1	0	0	1	1	0	0	1	1	0	0	0	0
1	0	1	1	1	1	1	1	1	1	0	1	1	1	1	0	1	1	0	1	1	NA	1	1	1	1	0	1	1	1	1	NA	1	1	1	NA	0	1	1	0	1	1	1	1	1	1	1	1	1	1
1	0	1	1	1	1	1	1	1	1	0	1	1	1	1	1	1	1	0	1	1	1	1	1	1	1	0	1	1	1	1	NA	1	1	1	1	0	1	1	0	1	1	1	1	1	1	1	1	1	1
0	1	1	1	1	1	1	1	1	NA	1	1	1	1	1	1	1	1	1	0	1	1	1	NA	1	1	1	1	1	NA	1	NA	1	1	1	1	1	NA	1	1	NA	NA	1	1	0	0	1	1	NA	1
1	1	1	1	1	1	1	1	1	1	1	1	1	1	1	1	1	1	1	1	1	1	1	1	1	1	0	1	1	NA	1	1	1	1	1	1	1	NA	1	1	1	NA	1	1	1	1	1	1	1	1
1	1	1	1	1	1	1	1	1	1	1	1	1	NA	1	1	1	1	1	1	1	NA	1	1	1	NA	0	1	1	1	1	1	1	1	1	1	1	1	1	NA	1	1	1	1	NA	1	1	1	1	1
0	0	1	0	0	0	0	0	0	0	0	0	0	0	0	0	0	0	0	0	1	0	0	0	0	0	1	1	0	NA	0	0	0	0	0	0	0	0	0	0	0	NA	1	0	0	0	0	0	0	0
0	1	0	0	0	1	0	0	0	0	0	1	1	1	1	1	1	0	1	0	0	0	0	0	0	0	0	0	0	0	0	0	0	0	1	0	0	0	1	0	0	0	0	1	0	0	0	0	0	1
0	1	0	0	0	1	0	0	0	0	0	1	1	1	NA	1	1	0	1	0	0	0	0	0	0	0	0	0	0	0	0	0	0	0	0	0	0	0	NA	0	0	0	0	1	0	0	0	0	0	1
1	0	1	0	1	0	1	0	0	1	0	0	0	0	0	0	0	1	0	1	1	0	0	1	0	1	1	1	0	1	0	1	1	1	0	0	0	1	0	0	1	1	1	0	1	NA	0	0	0	0
0	0	0	0	0	0	0	1	1	0	0	0	NA	0	1	1	0	0	0	0	1	0	1	0	1	0	0	0	0	0	0	1	0	0	0	0	0	0	0	1	0	0	0	0	0	0	0	0	0	0
1	1	1	1	1	1	1	1	1	1	1	1	1	1	1	1	1	1	1	1	1	1	1	1	1	1	1	1	1	1	1	NA	1	NA	1	NA	1	1	1	1	1	1	1	1	NA	1	1	1	1	1
1	1	0	1	1	1	1	1	1	1	1	1	1	NA	NA	1	NA	NA	1	1	1	0	1	1	NA	1	1	1	NA	1	1	NA	1	1	1	1	1	1	1	1	1	1	1	1	1	1	1	1	1	1
1	1	1	1	1	1	1	1	1	1	1	1	1	1	1	1	1	1	1	1	1	1	1	1	1	NA	1	1	1	1	1	NA	1	1	NA	NA	1	1	1	1	1	1	1	1	1	1	1	1	1	1
0	0	0	0	0	0	0	0	0	0	0	0	0	0	0	0	0	0	0	0	0	0	0	NA	0	0	0	0	0	0	0	0	0	0	0	0	0	0	0	0	0	0	0	0	0	0	0	0	0	0
1	1	0	1	NA	1	1	1	1	1	1	1	1	NA	1	1	1	NA	1	1	1	1	1	NA	1	0	1	1	1	NA	1	1	1	1	NA	NA	1	1	1	1	1	0	1	1	1	NA	1	1	1	1
0	1	1	0	0	0	0	0	0	0	0	0	0	0	0	0	0	1	1	0	0	0	0	0	0	0	0	0	0	1	0	0	0	0	0	1	1	0	0	1	0	NA	0	0	NA	1	0	0	0	0
0	0	0	0	0	0	1	1	1	0	0	0	0	1	1	0	0	0	1	0	0	0	0	0	0	0	0	0	0	0	0	0	0	0	0	0	0	0	1	0	0	0	0	NA	0	0	0	0	0	0
1	0	1	0	0	0	0	1	NA	0	0	0	0	0	0	0	0	NA	0	0	0	0	0	1	0	1	0	1	0	1	0	0	1	0	0	0	0	1	0	1	0	NA	0	0	1	1	0	0	NA	0
1	0	0	1	0	0	0	1	NA	0	0	0	0	0	NA	0	1	1	0	0	0	0	0	NA	1	0	0	NA	0	NA	0	0	1	0	1	1	NA	1	0	1	0	1	0	0	NA	0	0	0	1	0
1	1	1	0	NA	1	1	0	0	1	1	1	1	1	NA	0	0	1	0	1	1	1	1	1	0	NA	1	1	1	1	1	NA	1	1	0	0	0	1	1	0	1	1	1	0	1	1	0	1	0	0
1	1	1	0	NA	NA	NA	1	1	1	1	NA	NA	0	1	0	NA	NA	1	NA	1	1	0	NA	NA	1	1	NA	NA	NA	1	1	1	1	0	0	NA	1	NA	1	1	NA	1	1	NA	NA	1	1	0	NA
0	1	1	0	0	1	0	0	0	0	0	0	0	0	0	0	0	0	0	0	0	0	1	0	0	0	0	0	0	0	0	0	0	0	1	0	0	0	0	0	0	0	1	0	1	0	0	0	0	0
1	1	1	1	1	NA	1	0	0	1	1	1	1	1	NA	1	1	1	1	1	1	1	1	NA	1	1	1	1	1	1	1	1	NA	1	1	1	1	1	1	0	1	1	1	1	1	NA	1	1	0	1
0	0	0	1	0	1	1	0	0	0	0	1	0	1	0	0	0	0	1	NA	1	0	0	0	NA	0	0	NA	0	NA	1	1	0	0	0	1	0	NA	0	0	NA	1	0	NA	0	0	0	1	1	1
0	1	1	1	1	1	1	1	1	0	1	1	1	1	1	1	1	NA	1	1	1	1	1	1	1	1	1	1	1	1	1	NA	1	0	1	1	0	1	1	1	1	1	1	1	1	1	1	0	NA	1
0	0	0	0	0	0	0	0	0	0	0	0	0	0	0	1	0	0	0	0	0	0	0	0	0	0	0	0	0	0	0	0	0	0	0	0	0	0	0	0	0	0	0	0	0	0	0	0	0	0
1	NA	1	1	1	1	1	1	1	1	1	1	1	1	NA	NA	1	1	1	0	1	1	1	1	1	NA	1	1	1	0	1	1	1	1	NA	1	1	0	1	1	1	1	1	1	1	1	0	0	NA	1
1	1	1	1	1	1	1	1	1	1	1	1	1	1	1	1	1	1	0	1	1	1	1	1	1	1	1	1	1	1	1	1	1	1	1	1	1	1	1	0	1	1	1	1	NA	1	1	1	NA	1
1	NA	NA	0	1	NA	1	1	1	1	1	1	1	0	NA	0	NA	1	NA	0	1	1	1	0	1	1	1	1	1	1	1	0	0	NA	1	0	NA	1	1	NA	1	1	1	1	1	1	1	0	1	1
1	1	1	1	1	1	1	1	1	0	1	1	1	1	1	1	1	1	1	0	1	1	1	1	1	1	1	1	1	1	1	NA	1	1	1	1	1	1	1	1	1	1	1	0	1	1	1	0	NA	0
1	0	1	1	0	1	0	1	1	0	1	0	1	NA	1	0	1	1	0	1	0	0	1	1	1	1	0	1	1	1	0	0	1	1	1	1	NA	NA	1	NA	0	1	0	0	1	1	1	1	1	0
1	1	1	NA	0	1	0	1	1	0	0	1	1	1	1	1	1	NA	1	1	0	1	0	1	NA	1	0	1	0	1	1	0	1	1	NA	0	0	0	1	NA	0	1	1	1	1	1	1	NA	1	1
0	0	0	0	0	0	0	0	0	0	1	0	0	0	0	1	0	0	0	0	0	0	0	0	0	0	0	0	0	0	0	0	0	0	0	0	0	0	0	0	0	0	0	0	0	0	0	1	0	0
1	1	1	0	1	1	1	1	0	1	1	NA	1	0	0	0	NA	0	NA	NA	1	NA	1	NA	NA	1	1	1	NA	1	1	1	0	1	1	1	NA	1	1	1	1	1	NA	1	0	0	1	1	NA	1
NA	1	0	1	0	1	0	0	0	0	0	1	0	1	1	NA	1	0	0	1	0	0	0	0	1	NA	0	0	0	NA	0	0	1	1	0	0	0	0	0	0	0	NA	0	NA	0	1	0	0	0	0
0	0	0	0	0	0	0	1	1	0	0	0	0	0	NA	1	0	0	1	0	0	0	0	0	0	0	0	0	0	0	0	0	0	0	1	1	1	0	0	1	0	0	0	1	0	0	0	0	1	1
1	1	1	1	0	NA	0	0	0	0	0	0	1	1	NA	NA	1	1	0	1	0	1	0	1	1	1	0	1	0	1	0	0	1	1	0	0	0	0	1	0	0	1	1	0	1	1	1	1	0	NA
1	0	1	0	1	0	1	0	0	1	1	0	1	0	0	0	1	NA	0	1	1	0	NA	1	0	1	1	NA	NA	1	0	NA	1	1	NA	0	0	1	0	0	1	1	0	0	1	NA	0	1	0	0
0	0	0	0	0	0	0	0	0	0	0	0	0	0	0	0	0	0	0	1	0	0	0	0	0	0	0	0	0	0	0	0	0	1	0	0	0	0	0	0	0	0	1	0	0	0	0	0	0	0
0	0	0	0	0	0	0	0	0	0	0	0	0	NA	0	0	0	0	0	1	0	0	0	0	0	0	0	0	0	0	0	0	0	1	0	0	0	0	0	0	0	0	1	0	0	0	0	0	0	0
0	1	1	1	1	1	1	0	0	1	0	1	0	1	1	1	0	1	1	0	0	0	1	0	1	1	1	0	1	1	0	0	0	0	NA	1	1	0	0	0	1	1	0	1	1	1	1	NA	NA	1
1	1	1	1	1	1	1	1	1	1	1	1	1	NA	NA	1	1	NA	1	1	1	1	1	NA	1	1	1	1	1	1	1	NA	1	1	1	1	1	1	1	1	1	1	1	1	1	NA	1	1	1	1
1	1	NA	1	0	1	0	1	1	0	1	1	1	0	NA	1	1	1	1	1	1	1	0	1	1	1	1	1	0	1	1	0	1	1	NA	1	1	1	1	1	1	1	1	1	1	1	1	NA	0	1
1	1	1	1	1	1	1	1	1	1	1	1	1	1	1	1	1	NA	1	1	1	NA	1	1	NA	1	0	1	1	1	1	1	1	1	1	1	1	NA	1	1	1	1	1	1	1	1	1	1	NA	1
0	0	0	1	1	1	1	1	1	NA	1	1	0	1	0	NA	0	NA	1	0	1	NA	NA	0	0	1	0	1	1	0	0	1	0	0	0	0	1	NA	1	1	1	1	NA	1	1	0	1	0	NA	1
0	1	NA	0	1	NA	1	1	1	1	0	0	0	1	NA	NA	0	1	0	0	0	0	1	0	1	1	0	0	1	1	0	0	0	0	0	NA	1	0	1	1	1	1	0	0	1	1	0	0	1	0
0	1	0	0	1	0	1	1	1	1	0	0	0	NA	NA	1	0	0	1	0	0	0	NA	0	1	0	1	0	1	0	0	0	0	0	0	0	1	0	1	1	1	0	0	0	0	0	0	0	1	0
1	0	1	0	1	NA	1	0	0	1	0	1	1	0	1	1	1	1	0	1	1	0	0	1	0	1	1	1	0	1	0	1	1	1	0	0	0	0	1	0	1	1	1	0	1	1	0	1	0	0
0	1	0	0	0	0	0	1	1	0	1	0	0	1	0	1	0	0	1	0	0	1	1	0	0	0	0	0	1	0	1	0	0	0	1	1	NA	0	0	1	0	0	0	1	0	0	0	0	1	1
1	1	0	0	1	0	1	0	0	1	0	0	0	NA	0	1	0	0	0	0	1	0	1	1	0	0	1	1	NA	0	0	0	0	0	0	0	0	0	0	0	1	NA	0	NA	0	0	0	0	0	0
1	0	1	0	0	0	0	0	1	0	0	0	0	0	0	0	0	1	NA	0	0	0	0	1	0	1	0	1	0	1	0	0	1	0	0	0	0	0	NA	1	0	1	0	1	1	1	0	1	1	1
1	1	1	1	0	NA	0	1	1	0	1	0	0	0	1	0	0	1	1	0	0	1	1	1	1	1	0	1	1	1	0	0	1	0	NA	1	1	0	1	1	0	1	0	1	1	NA	0	1	1	1
1	0	NA	0	NA	NA	NA	1	1	1	0	1	1	NA	0	1	NA	1	1	1	1	0	0	1	0	NA	NA	1	0	1	0	0	1	1	0	0	0	NA	0	1	1	1	1	1	1	NA	1	0	1	1
1	0	1	0	0	0	0	0	0	0	0	0	0	0	0	0	0	1	0	0	0	0	0	1	0	1	0	1	0	1	0	0	NA	0	0	0	0	0	0	0	0	NA	0	0	1	1	0	0	0	0
1	NA	1	NA	0	0	0	0	0	0	0	0	0	0	0	0	0	1	0	0	0	0	0	1	1	1	0	1	0	1	0	0	1	0	0	0	0	0	0	0	0	1	0	0	1	1	1	0	0	0
0	0	0	1	0	1	0	0	0	1	0	0	1	0	0	0	0	0	0	0	0	0	0	0	1	0	0	0	0	0	0	1	0	0	0	1	0	0	0	0	0	0	0	1	0	0	1	0	0	0
0	0	0	0	0	0	0	0	0	1	0	0	1	0	1	0	0	1	0	0	0	0	0	0	0	1	0	0	NA	0	NA	0	0	0	0	0	0	0	0	0	0	0	0	0	0	0	1	0	0	0
1	1	1	0	1	0	1	0	0	1	1	0	0	1	0	NA	0	1	1	1	1	1	1	1	1	1	1	1	1	1	1	1	1	1	0	NA	1	1	0	0	1	1	1	0	1	1	0	1	1	0
0	0	0	0	0	1	0	0	0	0	1	0	0	0	0	0	0	0	0	0	0	0	0	0	1	0	0	0	0	0	0	0	0	0	0	0	0	0	0	0	1	0	0	0	0	0	0	0	0	0
0	1	0	1	0	0	0	1	NA	0	0	0	0	1	NA	0	0	0	0	0	0	0	0	0	1	0	0	0	0	0	0	0	0	0	0	0	0	0	1	NA	0	0	0	0	0	0	1	NA	0	0
1	1	1	1	1	1	1	1	1	1	1	1	1	1	1	1	1	1	1	1	1	NA	1	1	0	1	1	1	1	1	1	NA	1	1	1	1	1	1	1	1	0	1	1	1	1	1	0	1	1	1
0	0	1	0	1	NA	1	0	0	1	1	0	0	1	0	0	0	1	0	0	0	0	1	0	0	1	0	0	1	1	0	0	0	0	0	1	0	0	0	0	0	1	0	0	1	1	0	0	1	0
1	0	0	0	1	NA	1	0	0	1	1	0	0	1	0	1	0	0	1	1	1	1	NA	0	1	0	0	1	1	0	1	0	1	1	0	0	1	1	0	0	1	0	1	0	0	0	0	1	1	0
0	1	1	1	0	0	0	1	1	0	0	0	1	0	NA	0	1	NA	0	0	0	0	0	0	0	1	0	0	0	NA	1	0	0	1	1	1	0	0	1	1	0	1	0	1	1	1	0	0	0	0
0	1	1	NA	1	NA	1	1	1	1	1	0	0	1	1	0	0	1	1	0	0	0	1	0	NA	1	0	0	1	1	0	0	0	0	1	1	1	0	1	1	1	1	0	1	1	1	1	0	NA	0
1	1	NA	1	1	1	1	1	1	1	1	0	1	NA	1	NA	1	1	1	1	1	NA	1	1	1	1	0	1	NA	1	0	NA	1	0	1	1	1	1	1	1	1	1	1	1	1	1	1	1	NA	0
0	0	1	0	0	0	0	0	0	0	1	0	0	0	0	0	0	1	0	0	0	0	0	0	0	1	0	0	0	NA	0	0	0	0	0	1	0	0	0	0	0	1	0	0	NA	1	0	0	0	0
1	0	1	1	0	NA	0	0	0	0	1	1	0	0	NA	0	0	1	0	0	0	0	0	0	0	1	1	0	0	1	0	0	0	0	1	1	0	NA	0	0	0	1	0	1	1	1	0	0	0	1
0	1	1	1	1	1	1	NA	NA	1	0	1	1	0	1	1	NA	NA	NA	1	1	1	1	1	1	1	1	1	1	NA	1	1	0	1	0	NA	NA	NA	1	1	1	1	1	1	1	1	1	1	1	NA
0	1	0	1	1	1	1	1	1	1	1	0	1	1	1	1	NA	0	0	NA	1	1	1	1	1	0	0	1	1	0	0	NA	1	0	1	0	0	1	1	1	1	0	1	1	0	0	NA	1	1	0
0	0	1	0	0	1	0	0	NA	0	0	1	0	0	0	0	0	0	0	0	0	0	0	0	0	0	1	0	0	0	0	0	0	0	0	0	0	0	1	0	0	NA	0	0	0	0	0	0	0	1
0	0	0	0	0	0	0	0	0	0	0	0	0	0	0	0	0	0	0	0	0	0	0	0	0	0	0	0	0	0	0	0	0	0	1	1	0	0	1	0	0	0	0	0	0	0	0	0	0	0
0	0	0	0	0	0	0	0	0	0	0	0	1	0	0	0	1	0	0	1	1	1	0	1	0	0	0	1	0	0	0	1	1	0	0	0	0	1	0	0	1	0	1	0	0	0	0	1	0	0
0	0	0	0	1	0	1	0	0	1	0	0	0	1	0	0	1	0	0	0	1	0	0	0	1	0	1	0	0	0	0	1	0	0	0	0	0	0	0	0	1	0	0	0	0	0	1	0	0	0
0	0	0	0	0	1	0	0	0	0	0	1	0	0	0	0	0	0	0	0	0	0	0	0	0	0	0	0	0	0	0	0	0	0	0	0	0	0	0	0	0	0	0	0	0	0	0	0	0	0
0	1	0	NA	1	1	1	0	0	1	0	0	1	1	NA	1	1	0	0	1	1	1	1	1	NA	0	0	1	1	NA	1	1	1	1	1	0	0	1	0	0	1	0	1	1	NA	NA	0	1	1	0
1	0	1	1	1	0	1	0	0	1	0	0	1	1	0	0	1	1	0	0	1	0	0	1	1	1	1	1	0	1	0	1	1	0	0	NA	0	1	0	0	1	1	0	0	1	1	1	0	0	0
0	0	0	0	0	0	0	0	0	0	0	0	1	0	0	0	1	0	0	1	NA	NA	0	1	0	0	0	1	0	0	0	1	1	0	0	0	0	1	0	0	1	0	1	0	0	0	0	1	0	0
0	1	1	0	0	0	0	0	0	0	1	0	1	0	0	0	NA	1	0	1	NA	1	0	1	0	1	0	1	0	NA	0	1	1	0	0	1	1	1	0	0	1	1	1	0	1	1	0	1	0	0
0	1	1	0	0	0	0	0	0	0	1	0	1	0	0	0	1	1	0	1	1	1	0	1	0	1	0	1	0	1	0	NA	1	0	0	1	1	1	0	0	1	1	1	0	1	1	0	1	0	0
1	1	1	1	0	1	0	1	1	0	1	1	1	0	1	1	1	1	1	1	1	1	0	1	1	1	1	1	0	1	1	NA	1	1	1	1	1	1	1	1	1	1	1	1	1	1	1	1	0	1
1	0	1	0	1	0	1	0	0	1	1	0	0	0	1	0	0	1	0	1	1	0	NA	1	0	1	1	1	1	1	0	NA	1	1	1	0	0	0	1	0	1	1	0	0	1	1	0	0	0	0
0	0	0	0	0	0	0	1	1	0	0	0	0	0	0	0	0	0	0	0	0	0	0	0	1	0	0	0	0	0	0	0	0	0	0	0	0	1	0	0	0	0	0	0	0	0	1	1	0	0
0	0	NA	0	1	0	1	0	0	1	0	0	0	NA	0	0	0	1	0	0	0	0	NA	0	0	0	0	0	1	1	0	0	0	0	0	1	NA	0	0	0	0	1	0	0	NA	1	0	0	1	0
0	0	1	0	1	0	1	0	0	1	0	0	0	1	0	0	0	1	0	0	0	0	1	0	0	1	0	0	1	1	0	0	0	0	0	1	0	1	0	1	1	1	0	0	1	1	1	0	1	0
0	1	0	1	1	NA	1	1	NA	1	0	NA	1	1	0	0	1	1	1	0	0	1	1	1	0	1	1	1	1	1	0	0	1	0	1	1	1	1	1	0	0	1	1	1	NA	1	1	NA	NA	1
1	1	1	1	1	1	1	1	NA	1	1	1	1	0	0	1	NA	1	1	1	1	1	NA	1	0	1	1	1	NA	1	1	NA	1	1	1	1	1	0	0	0	1	1	1	0	NA	1	0	NA	0	0
NA	0	0	0	0	NA	1	1	1	0	0	0	NA	1	1	NA	1	1	1	0	0	NA	0	1	1	1	0	NA	0	1	0	0	1	0	1	0	0	0	1	1	0	1	1	1	NA	1	1	0	1	1
0	1	0	0	1	1	1	0	0	1	1	1	0	0	NA	0	1	0	0	1	1	0	1	0	0	0	1	0	1	0	1	NA	0	1	1	1	1	0	1	1	1	0	0	0	0	0	0	0	1	0
1	NA	0	0	0	0	1	1	1	1	1	0	1	1	1	1	1	0	0	0	1	0	1	0	NA	0	1	0	0	0	1	1	0	0	0	0	0	1	1	0	1	0	0	0	0	0	1	0	0	0
1	NA	1	1	0	1	0	NA	NA	0	0	0	0	0	0	0	0	1	NA	0	0	0	0	NA	0	0	0	1	0	1	0	0	0	0	0	0	0	1	0	0	0	1	0	1	0	1	0	0	0	0
1	1	0	1	1	1	1	1	1	1	1	1	0	1	1	1	0	0	1	1	1	1	1	1	1	0	1	1	1	0	1	1	1	1	1	0	1	0	1	1	1	0	1	1	0	0	1	0	NA	1
1	0	0	0	0	1	0	1	1	0	0	0	0	0	1	0	0	1	0	0	0	0	0	NA	1	1	0	1	0	1	0	0	0	0	1	0	NA	0	1	0	0	NA	1	0	1	1	0	0	0	0
1	1	1	0	1	1	1	1	1	1	1	0	NA	1	1	NA	1	1	0	1	1	NA	1	1	1	1	1	1	1	1	0	1	1	1	1	1	1	1	1	NA	1	1	1	0	1	1	1	0	0	0
NA	0	1	0	0	0	0	0	0	0	0	0	1	0	0	0	1	1	0	0	0	0	0	0	0	1	0	0	0	1	0	0	0	0	0	1	0	0	0	0	0	1	0	0	1	1	0	0	0	0
0	1	0	0	1	1	1	0	0	1	1	1	0	0	0	1	1	0	0	1	1	0	1	0	0	0	1	0	1	0	1	1	0	1	0	0	0	1	0	NA	1	0	0	0	0	0	NA	1	1	0
0	0	1	0	0	0	0	0	0	0	0	0	1	0	0	0	1	1	0	0	0	0	0	0	0	1	0	0	0	1	0	0	0	0	0	NA	0	NA	0	0	0	1	0	0	1	1	0	1	0	0
1	0	1	0	0	0	0	0	0	0	1	0	0	0	1	1	0	1	0	1	0	0	1	1	1	1	0	1	1	1	0	0	1	1	0	0	0	0	1	0	0	1	0	0	1	1	1	0	0	0
0	0	0	0	0	1	0	1	1	0	1	0	0	0	1	0	0	0	0	1	0	NA	1	0	1	0	0	0	1	0	0	0	0	1	0	0	0	0	0	0	0	0	0	0	0	0	0	0	0	0
0	0	0	0	0	1	0	0	0	0	0	1	1	0	0	0	1	0	0	0	0	0	0	0	0	0	0	0	0	0	0	0	0	0	0	0	0	0	0	0	0	0	0	0	0	0	0	0	0	0
1	1	1	1	1	NA	1	1	1	1	1	0	0	1	1	1	1	1	1	1	1	1	1	1	1	1	1	1	1	1	0	NA	1	1	1	1	1	1	1	NA	1	1	1	1	1	1	1	0	0	1
0	0	0	NA	0	0	0	0	0	0	0	0	0	0	0	0	0	0	0	0	0	0	0	0	0	0	0	0	0	0	0	0	0	0	0	0	0	0	0	0	0	0	0	1	0	0	1	0	0	0
0	1	1	0	0	0	0	1	0	1	0	0	1	1	1	1	1	0	0	0	1	0	1	0	1	0	1	0	1	0	0	0	1	1	0	1	0	NA	1	0	1	0	0	1	1	0	0	0	0	NA
1	0	1	1	1	1	1	1	1	1	1	1	NA	1	1	1	1	NA	1	1	1	NA	NA	1	1	1	NA	1	NA	1	1	1	1	1	1	1	1	1	1	1	1	NA	1	1	1	1	1	NA	NA	1
NA	1	1	1	1	0	1	0	0	1	1	0	1	1	NA	0	1	1	1	1	1	1	1	1	NA	1	1	1	1	1	1	1	1	NA	1	1	1	1	0	0	1	1	1	1	1	1	1	1	1	0
1	0	0	0	NA	1	1	1	1	1	1	1	1	1	1	1	NA	NA	1	1	1	0	1	1	NA	1	1	1	1	1	1	NA	1	1	NA	NA	NA	1	1	1	1	1	1	0	1	1	1	1	1	1
0	0	0	0	0	0	0	0	0	0	0	0	0	0	0	0	0	0	0	1	0	1	0	NA	0	0	0	1	0	0	0	1	1	0	0	0	0	0	0	0	0	0	1	0	0	0	0	0	0	0
0	0	0	0	0	0	0	0	0	0	0	0	0	0	0	0	0	0	0	1	0	1	0	NA	0	0	0	1	0	0	0	NA	NA	0	0	0	0	0	0	0	0	0	1	0	0	0	0	0	0	0
1	0	1	0	1	NA	1	1	1	1	1	1	1	0	1	1	1	1	0	1	1	1	1	1	1	1	1	1	1	1	0	NA	1	1	1	1	1	0	1	0	1	1	1	0	1	1	1	1	0	0
0	0	1	0	0	0	0	1	1	0	1	0	0	0	NA	0	0	1	1	0	0	0	0	0	0	1	0	0	0	1	1	0	0	1	0	1	0	0	1	1	1	1	0	0	1	1	0	0	0	0
0	1	1	0	0	0	0	1	1	0	1	0	0	0	NA	0	0	1	1	0	0	0	0	0	0	1	0	0	0	1	1	0	0	1	0	1	0	0	1	1	1	1	0	0	1	1	0	0	0	0
1	1	1	0	0	1	0	1	1	0	1	1	0	0	NA	0	0	1	1	0	0	0	0	0	0	1	0	0	0	1	1	0	0	1	0	NA	1	0	0	NA	1	1	0	0	NA	1	1	0	0	1
NA	1	1	0	1	0	1	0	0	1	0	0	1	1	NA	0	1	NA	0	0	1	NA	0	1	1	1	1	1	0	1	1	1	1	0	1	0	0	NA	0	0	1	1	1	0	1	1	1	1	0	0
1	0	1	0	1	0	NA	0	0	1	0	0	1	0	0	0	0	NA	0	0	1	1	0	NA	NA	1	1	1	0	1	1	NA	1	0	1	0	0	0	0	0	1	1	1	0	1	1	1	1	0	0
1	1	0	0	1	1	1	0	0	1	0	1	1	1	0	0	NA	0	0	1	0	1	1	1	1	0	1	1	1	0	0	NA	NA	0	0	0	1	0	0	0	1	0	1	0	0	0	0	1	1	1
0	0	1	1	0	0	0	1	1	0	1	0	1	0	NA	1	1	1	1	0	1	0	0	0	0	1	0	0	0	1	1	0	0	1	0	1	0	0	1	1	0	1	0	1	1	1	1	0	0	0
0	0	0	0	NA	0	1	0	0	NA	0	0	0	1	0	0	0	0	0	0	0	1	1	1	0	0	1	1	1	0	0	NA	1	0	0	0	0	0	0	0	0	0	1	0	0	0	0	0	NA	0
0	1	1	NA	1	1	1	1	1	1	1	1	0	1	1	1	0	NA	1	0	1	0	1	0	NA	1	1	0	1	NA	1	0	0	1	1	1	1	1	1	1	1	1	0	1	1	1	1	0	NA	1
0	0	0	0	1	0	1	0	0	1	0	0	0	1	NA	1	0	0	0	0	0	0	1	0	0	0	1	0	1	0	1	0	0	1	1	0	0	NA	0	0	1	0	0	0	0	0	0	0	1	0
0	0	0	0	1	0	1	0	0	1	1	0	1	1	1	0	1	0	0	1	1	1	1	1	0	0	1	1	1	0	1	1	1	1	0	0	NA	1	0	0	1	0	1	0	0	0	1	1	1	0
1	1	1	1	0	1	0	1	NA	0	0	1	1	0	NA	0	1	1	1	1	0	1	0	1	1	1	0	1	NA	1	0	NA	1	0	0	NA	1	0	1	0	1	1	1	1	1	1	0	0	0	1
1	0	1	0	1	0	1	0	0	1	0	0	1	NA	NA	0	1	1	0	1	0	1	1	1	0	1	1	1	1	1	1	NA	1	1	NA	0	0	1	0	1	0	1	1	0	1	1	0	0	1	0
1	0	1	0	0	NA	0	0	0	0	1	1	1	0	0	0	1	1	0	1	1	1	0	1	1	1	0	1	0	1	0	1	1	0	1	0	0	0	0	1	0	1	1	0	1	1	0	1	0	1
1	1	0	0	0	1	0	1	1	0	1	1	1	0	NA	0	1	0	0	1	0	1	0	1	0	0	0	1	0	0	0	NA	1	0	1	1	0	0	1	0	0	0	1	0	0	0	0	0	0	1
0	0	1	0	0	1	0	0	0	0	0	0	0	0	0	1	0	NA	0	0	0	0	0	0	0	1	0	0	0	1	0	0	0	0	0	0	0	0	0	0	0	1	0	0	1	1	0	0	0	0
1	1	1	1	1	1	1	1	1	1	1	1	1	1	1	1	1	1	1	1	1	1	1	1	1	1	1	1	1	1	1	NA	1	1	1	1	1	1	1	1	0	1	1	1	1	1	1	0	1	1
1	0	1	0	0	0	0	0	0	0	0	0	0	NA	0	0	0	1	0	0	0	0	0	1	0	1	0	1	0	1	0	0	1	0	0	0	NA	0	0	0	0	1	0	0	1	1	0	0	0	0
1	1	1	0	NA	NA	NA	1	1	1	1	0	NA	NA	0	1	1	1	1	1	1	1	1	1	1	1	1	1	1	1	1	1	1	1	1	0	NA	0	1	1	1	1	1	0	1	1	NA	1	1	0
1	0	NA	0	1	0	1	0	0	1	1	0	0	NA	NA	0	0	NA	0	0	0	0	NA	0	0	1	1	0	1	1	1	0	0	1	0	0	0	0	0	1	1	1	0	0	1	1	1	1	1	0
0	0	0	1	1	1	1	0	0	1	1	1	1	1	0	NA	NA	0	1	1	0	1	1	NA	1	0	1	1	1	0	1	NA	1	1	0	1	1	1	0	0	1	0	1	1	0	0	0	0	NA	1
1	1	1	0	0	0	0	1	1	0	0	0	0	0	1	0	0	1	0	0	1	0	0	0	0	1	0	0	0	1	0	0	0	0	1	0	0	0	1	1	0	1	0	0	1	0	1	1	0	0
NA	0	0	1	0	1	0	0	0	0	1	0	0	0	0	1	0	0	1	0	0	0	0	0	1	0	0	0	0	0	0	0	0	0	0	0	1	0	0	0	1	0	0	1	0	0	0	0	0	0
1	1	1	1	0	0	0	1	1	0	0	0	0	0	1	1	0	1	0	0	1	0	0	0	0	1	0	0	0	1	1	0	0	1	1	0	0	0	1	0	0	1	0	1	1	1	1	1	0	0
1	1	1	0	0	1	0	1	1	0	0	1	0	0	NA	0	0	1	1	0	1	0	0	0	NA	1	0	0	0	1	NA	0	0	1	1	0	0	0	1	1	0	1	0	0	1	1	1	1	0	1
0	1	0	0	0	1	0	1	1	0	1	0	0	1	0	0	NA	0	0	0	0	1	1	0	0	0	0	0	1	0	1	0	0	1	0	0	1	1	1	0	NA	0	0	0	0	0	1	0	0	0
1	1	1	0	0	1	0	1	1	0	1	1	0	0	1	0	0	NA	1	0	1	0	0	0	1	1	0	0	0	1	1	0	0	1	1	0	0	0	1	1	0	1	0	0	1	1	1	1	0	1
1	1	0	0	0	0	0	1	1	0	0	0	0	0	1	0	0	1	0	0	0	0	0	0	0	0	0	0	0	1	1	0	0	1	1	0	0	0	1	0	0	1	0	0	NA	1	1	1	0	0
1	1	NA	1	1	0	1	0	0	0	0	0	1	NA	1	1	NA	1	1	0	1	0	0	NA	0	1	1	1	0	1	0	0	0	0	1	0	0	0	1	NA	1	1	1	1	0	1	0	1	1	1
1	1	1	NA	0	NA	0	1	1	0	1	NA	1	0	1	0	1	NA	1	0	1	0	0	0	0	1	0	0	0	1	1	0	0	1	1	1	0	0	1	0	1	1	0	1	1	1	1	1	0	0
1	1	1	1	1	NA	1	0	0	1	0	0	1	0	NA	0	0	1	1	0	1	0	0	1	0	1	1	1	0	1	0	NA	1	0	1	NA	0	1	1	0	1	1	1	1	1	NA	0	1	0	1
1	1	1	1	1	1	1	0	0	1	0	0	1	0	1	0	0	1	1	0	1	0	0	1	0	1	1	1	0	1	0	1	1	0	NA	0	0	1	1	0	1	1	1	1	1	NA	0	1	0	1
0	1	0	0	0	1	0	1	1	0	1	1	0	1	1	0	1	0	1	1	1	1	1	1	NA	0	1	1	1	0	0	NA	1	1	NA	1	NA	1	1	1	NA	0	1	1	0	0	1	0	1	1
0	1	NA	0	0	1	0	1	1	0	1	1	NA	1	NA	0	0	0	1	1	0	1	1	0	1	0	1	0	1	0	0	0	0	1	1	1	1	1	1	1	NA	0	0	1	0	0	1	0	1	1
0	0	0	NA	0	0	0	0	0	0	1	0	0	0	0	0	0	0	0	1	1	NA	0	1	0	0	0	1	0	0	0	1	1	0	0	0	1	0	0	1	0	0	1	1	0	0	0	0	0	0
0	0	0	1	0	0	0	0	0	0	1	0	0	0	0	0	0	0	0	0	1	0	0	0	0	0	0	0	0	0	0	0	0	0	0	0	0	0	0	1	0	0	0	1	0	0	0	0	0	0
0	0	0	0	0	0	1	1	1	0	0	0	0	0	1	0	0	0	0	0	0	0	0	0	0	0	0	0	0	0	0	0	0	1	1	1	0	0	NA	0	0	0	0	0	0	0	0	0	1	0
0	1	0	0	0	NA	1	1	1	0	0	1	0	1	NA	0	0	0	0	1	0	0	0	0	0	0	0	0	0	0	0	1	0	1	0	0	0	1	1	0	0	0	1	0	0	0	1	1	0	1
1	0	1	0	1	NA	1	0	0	1	0	1	1	0	1	0	0	1	0	0	1	0	0	1	0	1	1	1	0	1	0	1	1	0	1	0	0	NA	1	0	1	1	1	0	1	1	0	1	0	0
1	1	1	1	1	1	1	1	1	1	1	1	1	NA	NA	1	0	NA	1	1	NA	NA	NA	1	NA	NA	1	1	1	NA	1	1	NA	1	1	1	1	1	1	0	1	1	1	1	1	1	1	1	0	1
0	0	0	0	0	0	0	0	0	0	0	0	0	0	0	0	0	0	0	0	1	0	0	0	0	0	0	0	0	0	0	0	0	0	0	0	0	1	0	0	1	0	0	0	0	0	0	0	0	0
1	1	NA	1	1	NA	1	1	1	1	1	1	1	1	1	0	1	1	0	0	0	0	NA	0	0	1	1	0	1	1	1	0	0	1	1	1	0	0	1	1	0	1	0	1	1	1	1	1	1	1
0	0	0	0	0	NA	0	0	0	0	1	0	0	0	0	1	0	0	1	1	1	1	0	1	1	0	0	1	0	0	0	0	1	0	0	0	1	1	0	0	1	0	1	0	0	0	0	NA	NA	0
1	1	1	NA	1	1	1	1	1	1	1	1	1	NA	1	0	1	NA	1	NA	1	1	1	1	0	NA	1	1	1	1	1	0	1	1	NA	1	0	1	1	1	1	NA	1	1	1	1	1	1	1	1
0	0	NA	0	0	1	0	0	0	0	0	0	0	0	0	1	0	0	1	1	1	1	0	1	1	0	0	1	0	0	0	NA	1	0	0	0	1	1	0	0	1	0	1	0	0	0	0	0	0	0
0	0	0	0	0	0	0	0	0	0	0	0	0	0	0	0	0	0	0	1	1	1	0	1	0	0	0	1	0	0	0	NA	1	0	0	0	0	1	0	0	1	0	1	0	0	0	0	0	0	0
1	0	1	0	1	NA	NA	0	0	NA	NA	0	1	1	1	0	1	1	1	0	0	0	1	0	0	1	1	0	NA	1	0	0	0	0	0	0	1	0	0	0	0	1	0	0	1	1	1	1	NA	0
1	1	NA	1	1	1	1	1	1	1	1	1	1	1	0	1	0	1	1	1	NA	NA	1	NA	1	1	NA	1	1	NA	1	NA	1	1	1	NA	NA	1	1	1	1	1	1	1	1	NA	1	1	1	1
1	1	1	1	1	1	NA	NA	1	1	1	1	1	1	1	1	1	1	1	1	1	1	1	NA	1	0	1	1	1	1	1	NA	1	1	1	0	1	0	1	1	1	1	1	1	1	0	1	1	1	1
1	0	1	0	0	NA	0	1	1	0	1	1	1	0	1	0	1	NA	0	0	1	0	0	0	1	1	0	0	0	1	0	0	0	0	0	0	0	1	1	0	1	1	0	0	1	1	1	1	0	1
1	0	1	0	0	0	0	1	1	0	0	0	1	0	0	0	1	1	0	0	0	0	0	0	0	1	0	0	0	1	0	0	0	0	0	0	0	1	NA	0	0	1	0	0	0	1	0	0	0	0
0	1	0	1	1	NA	1	0	0	1	0	1	0	1	0	0	0	0	0	0	0	0	1	0	1	0	1	0	1	0	0	0	0	0	1	0	0	0	0	0	0	0	0	1	0	0	0	0	1	1
1	0	1	0	0	0	0	1	1	0	0	0	1	NA	1	0	1	1	0	1	1	1	0	1	0	1	0	1	0	1	0	NA	1	0	0	0	0	1	1	0	0	1	1	0	1	1	0	1	0	0
1	0	1	0	0	1	0	1	1	0	1	0	1	0	1	1	1	1	1	1	1	1	0	NA	0	1	0	1	0	1	0	NA	NA	NA	0	1	1	1	1	1	1	1	1	0	NA	1	1	1	0	0
0	1	0	0	1	0	1	0	0	1	0	0	0	1	0	0	0	0	0	0	0	0	1	0	1	0	1	0	1	0	0	0	0	0	NA	0	0	0	0	0	0	0	0	0	0	0	0	0	1	0
1	0	1	1	0	0	0	0	0	NA	0	0	1	0	NA	1	1	1	1	1	1	1	0	1	1	1	0	1	0	1	1	1	1	1	0	0	0	1	NA	1	1	1	1	1	1	1	0	0	0	0
0	1	0	0	1	1	1	1	1	1	1	1	0	1	NA	0	0	0	0	0	0	0	1	0	0	0	1	0	1	0	0	0	0	0	1	0	0	0	1	0	0	0	0	0	0	0	0	1	1	1
1	1	1	1	1	1	1	0	0	1	0	1	1	1	1	1	1	1	1	1	1	1	1	1	0	1	NA	1	1	1	1	NA	1	1	1	0	0	1	0	1	1	1	1	1	1	1	1	1	1	1
1	1	1	1	1	1	1	0	0	1	0	1	1	1	NA	1	1	1	0	1	1	1	1	1	0	1	1	1	1	1	1	1	1	1	1	0	0	1	0	0	1	1	1	1	1	1	1	1	NA	1
1	0	1	1	1	0	1	1	1	1	1	0	1	1	NA	1	1	1	1	0	0	0	1	0	1	1	1	0	1	1	1	0	0	1	0	NA	1	1	1	0	1	1	0	1	0	1	1	1	1	0
1	1	1	1	1	1	1	0	0	1	0	1	0	1	NA	1	0	1	0	1	NA	1	1	1	1	1	1	1	1	1	0	NA	1	0	1	1	1	0	0	NA	1	1	1	1	1	1	1	1	NA	1
0	0	0	0	0	0	0	0	0	0	0	0	0	0	0	0	0	0	0	0	0	0	0	0	0	0	0	0	0	0	0	0	0	0	0	0	0	0	0	1	0	0	0	0	0	0	0	0	0	0
1	NA	1	0	1	0	1	1	1	1	1	0	1	1	1	1	1	NA	0	0	0	0	1	NA	NA	0	NA	0	1	1	0	0	0	0	0	NA	0	1	1	0	1	1	0	0	0	NA	0	1	1	0
0	0	0	0	0	0	0	0	0	0	0	0	0	0	0	0	0	0	0	0	0	0	0	0	1	0	0	0	0	0	0	0	0	0	0	0	1	0	0	0	0	0	0	0	0	0	1	0	0	0
0	1	NA	NA	NA	NA	1	1	NA	0	1	0	0	0	0	0	0	1	1	0	0	0	1	0	0	0	0	1	0	1	0	0	0	0	0	0	1	1	1	0	0	1	0	NA	0	0	0	0	0	0
1	1	1	1	1	NA	1	1	1	1	0	0	1	1	NA	1	0	1	NA	0	1	0	1	0	0	1	1	0	1	1	1	0	0	1	1	0	0	1	1	NA	1	1	0	1	0	1	0	1	1	0
1	1	NA	NA	1	NA	1	1	1	1	1	0	1	1	1	1	1	NA	1	1	1	NA	1	1	NA	1	1	1	1	1	1	NA	1	1	1	NA	NA	1	1	1	1	1	1	1	1	1	1	1	NA	0
1	0	1	NA	1	NA	1	0	0	1	1	1	1	NA	1	0	0	1	1	1	1	0	NA	1	NA	1	1	1	1	1	0	NA	1	1	1	0	0	NA	NA	0	1	1	1	1	1	NA	NA	1	0	1
NA	1	NA	1	1	1	1	1	NA	1	1	NA	NA	NA	1	1	NA	0	NA	NA	1	1	1	1	NA	1	1	1	NA	1	0	1	1	0	NA	1	0	1	1	NA	1	1	0	1	NA	1	1	1	1	NA
1	1	1	1	1	1	1	NA	0	1	1	1	1	1	1	1	1	1	NA	1	1	1	1	1	1	1	1	1	1	1	0	1	1	0	1	1	1	1	NA	1	1	1	1	1	1	1	1	1	1	1
1	0	1	0	0	0	0	0	0	0	0	0	1	0	1	0	1	1	0	0	0	0	0	1	0	1	0	1	0	1	0	0	1	0	1	0	0	0	0	NA	0	1	1	0	1	1	0	0	0	0
0	0	0	0	0	0	0	0	0	0	0	0	0	0	0	0	0	0	0	0	0	0	0	0	1	0	0	0	0	0	1	0	0	0	0	0	0	0	0	0	0	0	0	0	0	0	1	1	0	0
0	0	0	1	1	0	1	0	0	1	1	0	0	1	0	0	0	0	1	0	0	0	1	0	0	0	NA	0	1	0	0	0	0	0	0	0	0	0	0	0	1	0	0	1	0	0	0	1	1	0
1	1	1	NA	1	0	1	1	1	1	1	0	1	1	NA	0	NA	1	1	1	1	1	1	1	0	1	1	1	NA	1	1	NA	1	1	1	NA	0	1	1	1	1	1	1	1	1	1	0	1	1	0
1	0	1	1	1	1	1	0	0	1	NA	1	1	1	1	0	1	1	0	0	1	0	1	0	0	1	1	0	1	1	0	0	0	0	0	NA	0	1	0	0	1	1	0	1	0	1	0	1	1	1
0	1	0	0	1	0	1	0	0	1	0	0	1	1	NA	0	NA	0	0	0	1	1	1	0	0	0	1	0	1	0	0	0	0	0	1	0	0	1	0	0	0	0	0	0	0	0	0	1	NA	0
1	0	1	NA	0	1	NA	1	1	1	1	1	0	0	0	1	0	1	1	1	0	0	0	NA	1	1	1	NA	0	1	1	NA	1	1	0	1	1	1	1	1	1	1	1	1	1	1	1	0	NA	1
0	1	0	0	0	1	0	1	1	0	0	1	0	0	1	0	0	0	1	1	0	0	0	0	0	0	0	0	0	0	1	0	0	1	0	0	0	1	0	1	0	0	0	1	0	0	0	0	1	1
1	0	1	1	1	0	1	0	0	1	1	0	1	NA	0	NA	1	1	0	0	1	1	1	1	1	NA	1	1	1	1	0	0	1	0	NA	0	NA	0	NA	0	1	1	0	0	1	1	1	1	0	0
1	0	0	0	0	1	0	0	0	0	0	0	1	0	NA	0	1	0	0	0	1	0	0	0	NA	0	0	0	0	0	0	0	0	0	0	1	1	NA	0	0	1	0	0	0	0	0	0	0	0	0
0	0	1	0	0	0	0	0	0	0	0	0	0	0	0	0	0	1	0	0	0	0	0	0	0	1	0	0	0	1	0	0	0	0	0	0	0	0	0	1	0	1	0	0	0	1	0	0	0	0
0	0	0	0	0	0	0	0	0	0	0	0	0	0	0	0	0	1	0	1	0	0	0	0	0	1	0	1	0	1	1	0	1	1	0	0	0	0	0	0	0	1	0	0	1	1	0	0	1	0
NA	1	0	1	0	1	0	1	1	0	1	1	NA	1	0	0	0	NA	1	0	0	0	0	0	1	1	0	1	0	1	0	0	1	1	0	1	1	0	1	1	0	1	0	1	1	1	1	0	1	1
0	1	0	1	1	1	1	1	1	1	1	1	1	1	NA	0	1	0	1	0	1	1	1	1	0	0	1	1	1	0	1	1	1	1	0	1	NA	0	1	1	1	0	0	1	1	0	1	1	1	1
1	0	1	0	0	1	0	1	1	0	0	NA	0	0	NA	0	0	1	NA	1	0	0	0	1	0	1	0	1	0	1	0	0	1	1	1	0	0	1	0	1	0	0	0	1	NA	1	0	0	1	0
1	0	1	0	0	1	0	1	1	0	0	1	0	0	1	0	NA	1	1	1	0	0	0	1	0	1	0	1	0	1	0	0	1	1	1	0	NA	1	NA	1	NA	0	0	1	1	1	0	0	1	1
1	1	1	1	0	NA	0	1	1	0	1	1	1	1	0	0	0	1	1	NA	0	1	1	NA	1	1	0	1	1	NA	1	0	1	0	1	1	1	1	1	1	0	1	1	1	1	1	0	1	1	NA
1	0	0	1	1	NA	1	1	1	1	1	0	1	1	1	1	1	0	1	0	1	1	1	0	0	0	1	0	1	0	1	0	0	NA	0	1	1	1	1	1	1	0	NA	1	0	0	1	NA	1	0
NA	NA	1	1	0	1	0	1	1	0	0	NA	NA	0	1	0	NA	1	0	1	NA	0	0	1	1	1	0	1	0	1	NA	1	1	1	NA	0	0	0	1	1	1	1	1	1	1	1	0	0	0	0
1	1	1	1	1	1	1	1	1	1	1	1	1	1	1	1	1	1	1	1	1	1	1	1	1	NA	1	1	1	1	1	NA	1	1	1	0	1	1	1	1	1	1	1	1	1	1	NA	1	NA	1
1	1	1	1	1	1	1	1	1	1	1	1	1	1	1	1	1	1	1	1	1	1	1	1	1	1	1	1	1	1	1	NA	1	1	1	NA	NA	1	1	0	1	1	1	1	1	1	1	1	NA	1
0	1	0	1	1	0	1	1	1	1	NA	0	0	0	1	1	0	1	0	1	0	NA	NA	0	1	0	0	0	1	0	0	NA	0	1	0	NA	0	0	1	1	0	1	0	1	0	0	0	1	1	1
0	0	0	0	0	0	0	0	0	0	0	0	0	0	0	0	0	0	0	0	0	0	0	0	1	0	0	0	0	0	0	0	0	0	0	0	0	0	0	0	0	0	0	0	0	0	1	1	0	0
1	1	NA	0	1	1	1	1	1	1	1	1	1	1	NA	NA	NA	1	1	1	1	1	1	NA	1	1	1	1	1	1	1	NA	1	1	1	1	1	1	0	1	1	1	1	1	1	1	1	1	NA	1
1	0	1	0	1	1	1	0	0	1	1	1	1	1	NA	1	1	1	0	1	1	NA	1	1	NA	1	1	1	1	1	1	NA	1	1	1	1	1	0	0	1	1	1	1	0	1	1	1	1	1	0
0	0	0	1	1	0	1	0	0	1	0	0	0	1	0	0	0	0	0	0	0	1	1	0	0	0	NA	0	1	0	0	0	0	0	0	0	0	0	0	0	0	0	0	1	0	0	0	1	1	0
1	1	1	1	NA	1	NA	1	NA	1	1	1	1	NA	1	1	1	1	1	1	1	1	1	1	1	1	1	1	1	1	0	NA	1	1	NA	NA	NA	NA	1	1	NA	1	1	1	1	1	1	1	1	1
1	1	1	1	1	1	1	1	1	1	1	1	1	NA	NA	1	1	1	1	1	1	1	1	1	1	1	NA	1	1	1	1	NA	1	1	1	1	1	1	1	0	0	1	1	1	NA	1	1	1	1	1
1	0	NA	1	NA	NA	1	0	0	1	1	1	0	1	1	1	1	1	0	NA	1	NA	1	0	0	1	1	0	1	1	1	0	NA	0	1	0	0	1	0	0	1	1	1	1	1	1	1	1	1	1
0	1	0	0	1	0	1	0	0	1	0	0	0	NA	0	0	0	0	0	0	0	1	1	1	0	0	1	0	1	0	0	0	0	0	1	1	0	0	0	0	0	0	0	0	0	0	0	1	1	0
1	0	1	1	0	1	0	1	1	0	1	1	1	0	1	1	1	1	1	1	1	0	0	0	NA	1	0	1	0	1	1	NA	1	1	0	0	1	1	NA	1	1	1	1	1	1	1	1	0	0	1
0	0	1	0	0	0	0	0	0	NA	1	0	0	0	0	0	NA	0	0	0	1	0	0	0	0	1	0	0	0	NA	0	0	0	0	1	0	0	NA	0	0	1	0	1	0	0	1	0	0	0	0
1	1	1	0	0	0	0	0	0	0	0	0	1	0	1	0	1	1	0	0	0	0	0	0	0	1	0	0	0	1	1	0	0	0	1	1	0	1	0	0	0	1	0	0	0	1	1	0	0	0
0	0	0	0	1	NA	0	1	1	1	1	0	0	0	NA	0	0	0	0	0	1	1	1	0	1	0	1	0	0	0	0	0	0	0	0	0	0	0	1	1	1	0	0	0	0	0	0	1	1	0
NA	1	1	0	1	1	1	1	1	0	1	0	1	1	0	1	0	1	0	NA	1	0	1	0	1	1	1	0	NA	1	1	1	1	0	1	1	0	1	1	NA	1	1	0	0	0	1	0	0	NA	0
0	1	NA	0	0	0	0	0	0	0	0	1	0	0	0	1	0	1	0	0	0	0	0	0	0	1	0	0	0	1	0	0	0	0	1	0	0	0	0	0	1	1	0	0	0	1	0	0	0	NA
1	0	NA	1	1	NA	1	1	1	1	1	0	1	1	1	1	NA	1	1	0	1	1	1	1	1	NA	NA	0	1	1	1	0	0	0	0	1	1	1	1	1	0	1	0	1	0	1	1	1	NA	0
0	0	1	0	0	NA	0	1	1	0	0	1	0	0	NA	0	1	NA	0	0	0	0	0	0	0	1	0	0	0	1	0	0	0	0	0	0	0	0	1	0	0	1	0	0	0	1	0	0	0	1
0	1	0	0	0	NA	1	0	0	0	0	0	0	1	0	0	0	0	0	0	0	0	0	0	0	0	0	0	1	0	0	0	0	0	1	0	0	0	0	1	0	0	0	0	0	0	1	0	0	0
0	0	1	0	0	1	0	1	1	0	0	1	0	0	NA	1	1	1	0	NA	0	0	0	0	0	1	0	1	0	1	0	1	1	1	0	0	0	0	1	0	1	1	1	0	1	1	0	0	0	1
0	0	1	0	0	1	0	1	1	0	0	1	0	0	1	1	1	1	0	0	0	0	0	0	0	NA	0	0	NA	1	0	0	0	0	0	0	0	0	1	0	0	1	0	0	0	1	0	0	0	1
0	0	1	0	0	1	0	1	1	0	0	1	0	0	NA	1	1	1	0	0	0	0	0	0	0	1	0	0	0	1	0	0	0	0	0	0	0	0	1	0	0	1	0	0	0	1	0	0	0	1
0	0	NA	0	1	0	0	0	0	1	0	0	0	0	1	0	0	0	0	1	0	1	1	0	0	0	1	1	0	0	0	1	1	1	0	0	0	0	NA	0	1	0	1	0	1	0	1	1	1	0
0	0	0	0	1	0	0	0	0	1	0	0	0	0	0	0	0	0	0	1	0	NA	NA	0	0	0	1	NA	0	0	0	NA	1	1	0	0	0	0	0	0	1	0	1	0	1	0	1	0	NA	0
1	1	1	1	0	NA	1	NA	0	0	NA	0	1	1	0	1	NA	1	NA	0	1	0	0	1	1	NA	0	0	1	1	NA	0	0	0	1	1	1	1	0	0	1	1	0	1	0	1	1	0	0	0
0	0	0	0	0	0	0	1	1	0	0	0	0	0	1	0	0	0	0	0	0	0	0	0	0	0	0	0	0	0	0	0	0	0	0	0	0	0	1	1	0	0	0	0	0	0	0	0	0	0
0	0	1	1	0	0	0	0	0	0	1	0	0	0	0	0	1	1	1	0	0	0	0	0	0	1	0	0	0	1	0	0	0	0	0	NA	0	0	0	0	0	0	0	1	0	1	1	0	0	0
1	1	1	1	1	1	1	1	1	1	0	1	1	NA	1	NA	NA	1	1	1	1	1	1	1	1	1	1	1	1	1	1	NA	1	1	1	0	1	1	1	0	1	1	1	1	1	1	0	1	NA	1
1	1	1	1	1	1	1	1	1	1	1	1	1	1	NA	1	1	1	1	0	1	1	1	1	1	1	1	0	1	1	1	0	NA	0	1	1	NA	1	1	1	0	1	0	1	0	1	1	1	NA	1
1	0	1	0	1	0	1	0	0	1	0	0	1	0	1	1	1	NA	0	0	1	0	0	1	0	NA	1	1	0	1	0	0	1	0	NA	NA	1	0	0	1	1	1	NA	0	1	NA	0	0	1	0
0	0	0	0	0	0	0	0	0	0	0	0	0	0	0	0	0	0	0	0	0	0	0	0	0	0	0	0	0	0	0	0	0	0	1	0	1	0	0	1	0	0	0	0	0	0	0	0	0	0
1	1	1	1	0	1	0	1	1	0	1	1	1	0	1	0	1	1	NA	0	1	0	0	1	1	1	0	0	0	1	1	0	0	0	1	1	1	1	1	0	0	NA	0	1	0	NA	1	0	0	1
1	1	1	0	1	1	1	1	1	1	1	1	1	NA	1	1	1	NA	1	1	1	1	1	1	1	1	1	1	1	1	1	NA	1	1	1	1	1	NA	0	1	1	1	1	1	1	1	1	1	1	1
0	0	0	0	0	NA	0	1	1	0	0	1	0	0	1	1	0	0	0	0	0	0	0	1	1	0	0	0	0	0	0	0	0	0	0	0	1	0	1	0	0	0	0	0	0	0	0	0	0	1
1	1	1	NA	1	NA	1	0	0	1	1	0	1	1	NA	0	1	NA	1	1	1	1	1	1	NA	1	1	1	NA	1	1	NA	1	1	1	1	1	1	0	1	1	1	1	1	1	1	1	1	1	0
1	1	1	1	0	1	0	0	0	1	1	1	1	0	1	1	0	1	1	0	NA	0	1	1	1	1	NA	1	0	1	1	0	0	0	1	1	0	1	1	0	1	1	0	1	1	1	1	0	0	1
0	1	0	0	0	0	0	0	0	0	0	0	1	0	0	0	0	0	0	0	0	0	0	0	0	0	0	0	0	0	0	0	0	0	NA	0	0	0	0	0	0	1	0	0	0	0	0	0	0	0
0	0	1	0	0	1	0	1	1	0	1	1	0	0	NA	1	1	1	0	1	0	0	0	0	1	1	0	1	0	1	0	NA	1	NA	0	1	0	0	1	1	0	0	1	0	NA	1	1	0	0	1
1	0	1	0	0	0	0	0	0	0	0	0	0	0	NA	0	NA	NA	0	0	1	0	0	1	0	1	0	0	0	1	0	0	0	0	0	0	1	0	0	0	0	0	0	0	0	1	0	0	0	0
0	0	1	NA	0	1	0	0	0	0	0	1	0	0	1	0	1	1	0	1	0	0	0	0	0	1	0	1	0	1	0	1	1	1	NA	1	0	0	0	1	0	0	1	0	1	1	1	0	0	1
1	1	1	1	0	1	0	1	1	0	1	1	0	0	1	1	1	1	1	1	1	0	0	1	1	1	0	1	0	1	0	NA	NA	1	1	1	1	1	1	1	0	0	1	1	1	1	1	0	0	1
1	1	1	NA	NA	1	1	1	1	1	1	1	0	1	1	1	1	1	1	1	1	1	1	1	1	1	1	1	1	1	1	1	1	1	NA	1	1	1	1	0	1	0	1	1	1	1	1	1	NA	1
0	0	0	0	NA	0	0	0	0	1	0	0	0	1	0	0	0	0	0	0	0	1	1	0	0	0	1	0	1	0	1	0	0	0	0	0	0	0	0	NA	NA	0	0	0	0	0	0	1	1	0
0	0	0	1	1	NA	1	0	0	1	1	1	1	NA	0	0	0	0	1	1	0	1	NA	NA	1	0	1	NA	1	0	1	1	1	1	0	0	0	1	0	0	0	1	1	1	1	0	1	1	1	NA
0	0	1	1	1	0	1	0	0	1	0	0	0	1	0	1	1	1	1	0	0	1	1	0	0	1	1	0	1	1	0	0	0	0	0	0	0	0	0	0	0	0	0	1	0	1	0	1	1	0
1	1	0	0	0	1	0	1	1	0	0	1	1	0	0	0	0	0	0	0	0	0	0	1	1	0	0	0	0	0	0	0	0	0	1	0	1	0	1	0	0	1	0	0	0	0	0	0	0	1
1	1	1	1	1	1	1	1	1	1	1	1	1	1	NA	1	1	1	1	0	1	1	NA	NA	1	1	1	0	1	1	NA	0	0	0	1	1	1	1	1	1	1	1	0	1	0	1	NA	1	1	1
1	1	0	1	1	1	1	1	1	1	1	1	1	1	0	1	NA	0	1	1	1	0	1	1	NA	1	0	1	NA	NA	1	1	NA	1	1	0	1	1	1	1	1	1	NA	1	1	NA	0	1	NA	1
0	0	0	1	0	0	0	0	0	0	0	0	0	0	0	1	0	0	1	0	0	0	0	0	0	0	0	0	0	0	0	0	0	0	0	0	0	0	1	0	0	0	0	1	0	0	0	0	0	0
1	1	1	0	1	NA	1	1	1	1	1	1	1	NA	1	0	1	1	0	1	1	1	1	0	0	1	1	1	1	1	0	1	NA	1	NA	NA	1	1	0	1	1	1	1	0	1	1	1	1	NA	1
0	0	0	0	0	0	0	0	0	0	0	0	0	0	0	0	0	0	0	NA	0	0	0	0	0	0	0	1	0	0	0	NA	1	1	0	NA	0	0	0	0	0	0	1	0	1	0	0	0	0	0
1	1	NA	1	0	NA	0	1	1	0	1	1	1	0	1	1	1	1	1	1	1	0	0	1	1	1	0	1	0	1	0	NA	1	1	1	1	1	1	1	1	1	1	1	1	1	1	1	0	0	1
1	1	NA	1	1	1	1	1	1	1	1	1	1	1	0	1	NA	1	0	1	1	1	0	1	NA	1	NA	1	1	1	1	NA	1	1	1	1	1	1	1	1	1	1	1	1	1	1	1	1	1	1
1	1	NA	1	1	1	NA	1	1	1	1	1	1	1	NA	NA	1	1	1	1	1	1	1	NA	1	1	NA	1	1	1	1	NA	1	1	NA	1	1	1	1	1	1	1	1	1	1	1	NA	1	1	1
1	1	1	NA	1	NA	1	1	1	1	1	1	1	1	NA	1	NA	NA	1	1	1	1	1	1	NA	1	1	1	1	1	0	1	1	1	1	1	1	1	1	NA	1	1	1	1	1	1	1	1	NA	1
1	1	NA	1	1	1	1	1	1	1	1	1	0	NA	0	1	1	1	1	1	1	1	NA	NA	1	1	NA	1	1	1	1	NA	NA	1	1	0	1	1	1	1	1	0	1	1	1	1	1	1	1	1
1	0	NA	NA	1	1	1	1	1	1	0	1	1	1	1	NA	1	NA	0	0	0	1	1	NA	1	0	1	NA	1	0	1	1	1	1	0	0	1	NA	1	NA	1	1	0	0	NA	NA	1	1	1	1
0	0	1	0	0	0	0	0	0	0	0	0	0	0	0	0	1	NA	0	0	0	0	0	0	0	1	0	1	0	1	0	NA	NA	NA	0	0	0	0	0	0	0	0	1	0	0	1	0	0	0	0
1	NA	0	1	0	1	1	0	0	0	1	0	1	1	0	1	0	0	0	0	1	0	0	0	1	0	1	0	1	0	1	0	0	0	1	1	1	NA	0	0	1	1	0	1	0	0	1	0	0	0
1	1	0	1	0	1	0	1	1	0	1	1	1	0	NA	1	0	0	1	0	0	0	0	0	1	0	0	0	0	0	1	0	0	0	1	0	1	0	1	0	0	1	0	1	0	0	1	0	0	1
1	1	0	1	1	1	1	1	1	1	1	NA	1	1	NA	1	0	0	1	0	0	1	1	1	1	0	1	0	1	0	1	0	0	0	1	0	1	0	1	0	0	1	0	1	0	0	1	1	NA	1
1	1	1	1	1	1	1	1	1	1	1	1	1	1	NA	1	NA	1	1	1	1	1	1	NA	1	1	1	1	1	1	1	NA	1	1	1	NA	1	1	1	0	0	1	1	1	1	1	1	1	1	1
1	1	0	1	0	0	1	0	0	0	1	0	1	1	NA	1	0	0	1	1	0	0	0	1	1	0	NA	1	1	0	1	1	1	1	1	0	1	0	0	1	1	1	1	1	1	0	1	0	0	0
0	0	1	0	1	NA	0	0	0	1	0	0	0	0	0	0	1	1	0	0	1	1	1	0	0	1	0	0	0	NA	0	0	0	0	0	1	0	1	0	0	0	0	0	0	0	1	0	1	1	0
0	0	1	0	0	0	0	0	0	0	0	0	0	0	0	0	1	NA	0	0	1	0	0	0	0	1	0	0	0	1	0	0	0	0	0	1	0	0	0	0	0	0	0	0	0	1	0	0	0	0
NA	1	0	1	NA	1	0	NA	0	0	1	0	0	0	0	0	0	0	1	1	0	1	1	0	1	0	0	0	1	NA	NA	0	NA	1	0	0	0	0	1	0	0	0	NA	1	0	NA	1	1	0	1
1	1	1	0	1	NA	1	1	1	1	1	0	1	1	NA	1	NA	1	0	1	1	1	1	1	1	1	1	1	1	1	1	1	1	1	1	1	1	1	0	1	1	1	1	0	1	NA	1	1	1	0
1	1	1	1	1	1	1	1	1	1	1	1	1	NA	0	1	1	1	1	0	1	NA	1	1	0	NA	1	1	1	1	1	NA	1	1	1	NA	1	NA	1	1	1	1	1	1	1	1	1	0	NA	0
0	0	1	0	1	0	0	0	NA	1	0	0	0	1	1	1	1	1	0	0	1	1	1	0	1	1	1	0	0	1	1	0	0	0	1	0	1	1	0	NA	1	NA	0	NA	0	1	0	1	1	NA
1	0	0	0	0	0	0	NA	1	0	0	0	1	0	0	NA	1	1	1	1	NA	NA	0	NA	1	1	0	1	0	1	1	NA	1	1	0	0	NA	1	1	0	0	1	1	0	1	1	0	0	0	0
1	1	0	1	1	1	0	1	1	1	1	1	1	0	NA	0	0	0	1	1	1	0	1	0	0	0	0	1	0	0	0	NA	1	1	1	0	1	1	0	0	1	1	1	1	1	0	1	1	1	1
1	1	1	1	1	1	0	1	1	1	1	1	1	0	1	0	NA	1	1	1	1	0	1	0	1	1	0	1	0	1	1	1	1	1	1	1	NA	1	1	1	1	1	1	1	1	1	0	1	1	1
1	1	1	1	0	NA	1	1	1	0	1	1	1	1	NA	1	1	NA	1	0	1	1	0	1	NA	1	1	0	1	1	1	0	0	0	1	1	NA	NA	0	0	0	NA	0	1	0	1	1	0	0	1
1	0	1	1	NA	1	1	1	1	1	1	1	1	0	NA	NA	NA	1	1	1	1	NA	1	NA	NA	0	NA	1	1	NA	1	1	NA	1	0	0	1	1	1	NA	1	1	0	1	NA	1	1	1	1	NA
0	0	1	0	0	1	0	0	0	0	0	1	0	0	0	0	1	NA	0	0	1	0	0	0	0	1	0	0	NA	1	1	0	0	0	0	0	0	0	0	0	0	0	0	0	0	1	0	0	0	1
0	0	0	0	1	0	1	0	0	1	0	0	0	1	0	0	0	0	1	0	0	0	1	0	0	0	1	0	1	0	0	0	0	0	0	0	0	0	0	0	1	0	0	0	0	0	0	1	1	0
1	0	0	1	1	1	1	1	1	1	1	1	1	1	NA	1	1	0	1	1	1	1	1	1	1	0	1	1	1	0	0	NA	1	1	0	1	1	1	1	0	1	1	1	1	1	0	1	1	NA	1
0	1	1	0	0	0	0	0	0	0	0	0	0	0	NA	0	0	1	0	0	0	0	0	0	0	1	0	0	0	1	1	0	0	0	1	0	0	0	0	1	0	0	0	0	0	1	0	0	0	0
1	1	1	1	1	1	0	1	1	1	1	1	1	0	1	1	1	1	1	1	1	1	1	1	0	1	0	1	0	1	1	1	1	1	1	0	1	0	1	1	1	1	1	1	1	1	1	1	NA	1
1	1	1	0	1	1	0	1	1	1	1	1	1	0	NA	1	1	1	NA	0	1	NA	1	1	0	NA	0	0	0	1	1	0	0	0	1	0	0	0	1	NA	1	1	0	0	0	1	1	1	1	1
0	0	NA	NA	1	0	1	0	NA	1	1	0	1	0	1	NA	0	0	0	1	1	0	0	0	1	0	NA	NA	NA	0	0	0	1	1	1	1	0	0	0	0	NA	1	1	0	0	0	0	0	0	0
0	0	1	0	0	1	1	0	0	0	0	1	1	1	NA	1	1	1	0	0	0	0	0	0	0	1	1	0	1	1	0	0	0	0	0	0	0	0	0	1	0	1	0	0	0	1	0	0	0	1
0	0	0	0	0	0	0	0	0	0	0	0	0	0	1	0	0	0	0	0	0	0	0	0	0	1	0	0	0	0	0	0	0	0	1	0	0	0	0	0	0	0	0	0	0	0	1	0	0	0
1	0	1	1	0	1	0	0	0	0	0	1	0	0	0	1	0	1	0	1	1	1	0	1	0	1	0	1	0	1	1	NA	1	0	0	1	0	0	1	1	0	0	1	1	1	NA	0	0	0	1
1	1	1	0	1	NA	1	0	NA	1	1	1	1	1	NA	1	1	1	NA	0	1	1	1	1	NA	NA	1	1	1	1	1	1	1	0	1	1	1	0	NA	1	1	1	1	0	1	1	NA	0	1	0
0	0	0	1	1	1	0	0	0	1	1	0	NA	0	0	0	1	1	1	1	0	0	1	0	0	1	0	1	0	1	0	0	1	1	0	1	0	0	0	0	1	1	1	1	1	1	0	1	1	0
0	0	0	1	0	0	0	1	1	0	0	0	0	0	NA	0	0	0	1	0	0	0	0	0	0	0	0	0	0	0	0	0	0	0	0	0	0	0	1	0	NA	0	0	1	0	0	0	0	0	0
0	1	1	0	1	1	1	0	0	1	1	0	1	1	NA	1	1	1	1	1	1	1	1	1	1	1	1	1	1	1	1	NA	1	1	NA	1	0	1	1	1	1	1	1	0	1	1	1	1	1	0
0	1	1	0	1	NA	1	0	0	1	1	0	0	1	1	0	0	1	1	0	0	1	1	NA	0	1	1	0	1	1	0	0	0	NA	1	0	0	0	1	0	0	0	0	0	0	1	1	0	0	0
0	0	0	0	0	0	0	1	1	0	0	0	0	0	0	0	0	0	0	0	1	0	0	0	1	0	0	0	0	0	0	0	0	0	0	1	1	1	0	0	0	0	0	0	0	0	1	0	0	0
0	0	1	0	0	1	0	0	0	0	1	1	1	0	NA	0	1	1	0	0	0	0	0	0	0	1	0	0	0	1	0	0	0	0	0	0	0	0	0	1	0	1	0	0	0	1	0	0	0	1
1	1	1	0	1	NA	1	0	0	1	1	1	1	1	NA	1	NA	1	0	0	1	1	1	1	0	1	1	1	1	1	1	NA	1	0	1	1	NA	0	0	1	1	1	NA	0	1	1	0	0	NA	0
1	1	1	1	0	1	0	1	1	0	0	NA	1	0	NA	1	1	1	NA	0	0	0	0	0	0	1	0	0	NA	1	0	0	0	0	1	0	0	0	1	0	0	1	0	0	0	1	1	0	0	0
0	0	0	1	0	1	0	0	0	0	0	1	NA	0	0	0	0	0	0	0	1	0	0	0	0	0	0	0	0	0	1	0	0	0	0	0	0	0	0	1	0	0	0	1	0	0	0	0	0	1
1	1	1	1	1	1	1	1	1	1	1	1	1	1	0	1	1	1	1	1	1	1	1	1	1	1	1	1	1	1	1	NA	1	1	NA	1	1	1	1	1	1	1	1	1	1	1	1	1	NA	1
0	0	1	1	0	1	0	0	0	0	1	1	0	0	0	1	0	NA	1	0	0	0	0	0	NA	1	0	0	0	1	0	0	0	0	0	0	1	0	0	1	0	0	0	1	0	1	0	0	0	1
1	0	1	NA	0	1	0	0	0	0	1	1	1	0	0	1	1	NA	1	0	1	0	0	0	NA	1	0	0	0	1	1	0	0	0	0	0	1	0	0	1	0	1	0	1	0	1	0	0	0	1
NA	NA	0	1	NA	0	1	0	0	1	0	1	0	1	0	0	0	0	1	0	0	0	NA	0	0	0	1	0	1	0	0	0	0	0	1	1	1	NA	0	1	1	0	0	1	0	0	0	0	0	0
NA	1	1	0	0	0	1	NA	0	0	0	0	1	1	0	1	0	1	1	1	0	0	1	NA	1	0	0	0	1	NA	1	1	1	1	1	NA	0	0	1	0	1	0	1	0	NA	1	1	1	0	0
1	1	1	1	1	1	1	1	1	1	NA	1	1	1	NA	0	1	1	1	NA	1	1	1	1	0	1	NA	1	1	1	1	NA	1	1	1	0	0	1	1	1	1	1	0	1	1	0	1	0	0	1
1	0	1	0	0	0	0	1	1	0	0	0	0	0	NA	1	0	1	0	0	0	0	0	0	0	1	0	0	0	1	0	0	0	0	0	0	0	0	0	0	0	0	0	0	0	NA	1	0	0	0
0	0	0	0	1	0	1	0	0	1	0	0	0	1	0	0	0	0	0	0	0	0	1	0	0	0	1	0	1	0	0	0	0	0	0	0	0	0	0	0	1	0	0	0	0	0	0	0	0	0
NA	1	1	1	1	1	1	0	0	1	1	1	1	1	1	1	1	1	1	1	1	NA	1	1	1	1	1	1	1	1	1	NA	1	1	1	0	0	1	1	1	1	1	1	1	1	1	1	1	1	1
1	0	0	1	0	NA	0	1	1	0	1	1	1	0	NA	1	0	0	1	1	NA	1	0	1	1	0	0	1	0	0	0	1	1	1	0	0	0	1	0	1	0	0	1	1	1	0	0	1	NA	1
0	1	1	NA	1	NA	1	0	0	1	0	1	0	1	0	0	1	NA	0	0	0	0	0	1	0	1	1	0	1	1	0	0	0	0	1	0	0	0	0	1	1	1	0	1	0	1	1	0	0	1
0	0	1	0	0	NA	0	0	0	0	1	0	0	0	0	0	1	1	NA	0	0	0	0	0	0	1	0	0	0	1	0	0	0	0	0	0	0	0	0	0	0	1	0	0	0	1	0	0	0	0
1	1	1	1	0	0	0	1	1	0	0	0	1	0	0	1	NA	1	0	1	0	1	1	1	1	1	0	1	0	1	1	NA	1	1	1	NA	0	0	1	1	0	1	1	1	NA	1	1	1	1	0
0	1	0	0	1	NA	1	1	1	1	1	0	1	1	0	0	0	0	1	1	1	NA	NA	0	1	0	1	1	1	0	0	1	1	1	1	1	NA	0	1	0	1	0	1	0	1	0	0	1	NA	0
1	1	1	1	0	1	0	1	1	0	1	1	1	NA	1	1	NA	1	1	1	1	1	1	NA	1	1	0	1	0	1	1	NA	1	1	1	1	1	NA	1	1	0	1	1	1	1	1	1	1	NA	1
0	0	0	0	0	0	0	0	0	0	0	0	1	0	1	0	0	0	0	0	0	1	1	0	0	0	0	0	0	0	1	0	0	1	0	0	0	0	0	0	0	0	0	0	0	0	0	1	1	0
0	0	0	0	0	NA	0	0	0	0	0	1	0	0	0	1	0	0	0	0	0	0	0	1	0	0	0	0	0	0	0	0	0	0	1	1	0	0	0	0	0	0	0	0	0	0	0	0	0	1
1	0	1	0	0	NA	0	1	1	0	1	0	0	0	NA	0	1	1	1	0	1	0	0	0	1	1	0	0	0	1	0	0	0	0	0	0	0	1	1	0	0	1	0	0	0	1	1	0	0	0
0	0	0	1	1	0	1	0	0	1	0	0	0	1	0	0	NA	0	0	0	NA	0	0	0	NA	0	1	0	1	0	0	0	0	0	0	0	1	0	NA	1	1	0	0	1	0	0	0	0	0	0
1	0	NA	NA	0	0	0	0	0	0	0	0	0	0	0	0	1	NA	0	1	0	0	0	0	0	1	0	1	0	1	0	1	1	0	0	1	0	0	0	0	0	1	1	1	1	1	0	0	0	0
0	0	1	0	0	0	0	0	0	0	0	0	0	0	0	0	1	1	0	0	0	0	0	0	0	1	0	0	0	1	0	0	0	0	0	0	0	0	0	0	0	1	0	0	0	1	0	0	0	0
1	1	1	0	1	1	1	1	1	1	1	1	1	1	NA	0	NA	1	NA	1	1	1	1	1	1	1	0	0	1	1	1	NA	1	1	1	0	1	NA	1	0	1	1	1	0	1	1	1	1	1	1
1	0	1	0	1	1	1	1	1	1	1	NA	0	1	0	1	1	1	1	0	0	0	NA	0	0	1	0	0	NA	NA	0	0	0	0	1	0	0	0	1	0	1	1	0	0	0	1	1	0	0	1
NA	1	NA	1	1	1	1	1	1	1	1	1	NA	1	0	1	0	NA	NA	1	NA	1	1	NA	1	0	1	1	1	NA	NA	0	1	1	1	1	1	1	1	NA	1	1	1	1	1	NA	1	0	NA	1
0	0	0	0	0	NA	0	0	0	0	0	0	0	0	NA	0	0	0	1	1	1	0	0	1	0	0	0	0	0	0	0	NA	1	0	0	0	0	0	0	0	0	0	1	0	1	0	1	0	0	0
0	1	0	1	NA	NA	1	1	1	1	1	1	1	1	NA	1	0	0	0	0	0	1	1	0	1	0	NA	1	1	0	0	0	0	1	1	1	1	1	1	0	1	0	0	1	0	0	0	1	NA	1
1	0	1	0	0	0	0	0	0	0	0	0	0	0	0	0	1	1	0	0	0	0	0	0	0	1	0	0	0	1	1	0	0	0	0	0	0	0	0	1	0	1	0	0	0	1	0	0	0	0
0	0	0	0	0	1	0	0	0	0	0	0	0	0	0	0	0	NA	0	1	0	0	0	0	1	0	0	0	0	0	0	1	1	0	1	0	0	1	0	0	0	0	1	0	1	0	1	0	0	0
1	1	NA	NA	1	1	1	1	1	1	0	0	1	NA	NA	NA	1	1	1	1	0	1	NA	0	0	1	1	0	1	1	1	1	1	1	0	NA	1	1	1	1	1	1	1	0	NA	0	0	NA	1	0
0	0	0	0	0	0	0	1	1	0	0	0	0	0	0	0	0	0	0	0	0	0	0	0	0	0	0	0	0	0	0	0	0	0	0	NA	0	0	1	0	0	0	0	0	0	0	0	0	0	0
0	1	1	0	1	1	1	1	1	1	1	1	1	1	1	1	1	1	1	1	1	1	1	1	1	1	1	1	1	1	1	1	1	1	0	1	1	1	1	1	1	1	1	0	1	1	1	1	NA	1
1	1	NA	1	1	1	1	0	0	1	1	0	1	NA	0	1	1	1	0	1	1	1	1	1	1	1	1	1	1	1	1	NA	1	1	1	NA	1	1	0	0	1	1	1	1	1	1	1	1	NA	0
0	0	1	0	0	0	0	0	0	1	0	0	1	0	0	0	1	1	0	0	1	1	0	NA	0	1	0	0	0	1	0	0	1	1	0	0	1	1	0	0	1	1	0	0	1	1	0	1	1	0
1	0	1	1	1	1	1	1	1	1	0	0	1	1	0	1	1	1	1	1	1	0	NA	0	1	1	1	1	1	1	1	1	1	0	1	0	1	0	1	0	0	1	1	1	1	1	1	0	1	0
0	0	1	0	0	0	0	0	0	1	0	0	1	0	0	0	1	1	0	0	1	1	0	1	0	1	0	0	0	1	0	0	1	1	0	0	1	1	0	0	1	1	0	0	1	1	0	1	NA	0
NA	1	1	0	0	NA	0	1	1	1	1	1	1	0	NA	0	1	1	1	1	1	1	0	1	1	1	1	0	0	1	0	NA	NA	1	0	0	1	1	1	1	1	1	1	0	1	1	0	1	1	1
1	1	1	1	0	1	0	NA	1	1	1	1	NA	0	NA	1	1	1	1	1	1	1	0	0	1	1	1	1	0	1	0	1	1	1	1	1	NA	1	1	1	1	NA	1	NA	1	1	1	1	NA	1
1	1	1	1	0	1	0	1	1	1	1	1	1	0	NA	1	1	NA	1	1	1	1	0	0	1	1	1	1	0	1	0	NA	1	1	NA	1	NA	1	1	1	1	NA	1	1	1	1	1	1	NA	1
0	0	1	0	0	0	0	1	1	1	0	0	1	0	1	0	1	1	1	0	1	1	0	0	0	NA	0	0	0	1	0	0	1	1	1	0	0	0	1	1	0	1	0	0	1	1	0	NA	1	0
0	0	1	0	0	1	0	0	0	1	0	0	1	0	0	0	1	1	0	0	1	1	0	0	0	1	1	NA	0	1	0	0	1	0	0	0	0	0	0	0	0	1	0	0	1	1	0	1	1	0
0	0	0	0	0	0	0	0	0	1	0	0	NA	0	0	0	0	0	0	0	0	1	0	0	0	0	0	0	0	0	0	0	0	0	0	0	0	0	0	NA	0	0	0	0	0	0	0	NA	0	0
0	0	0	0	0	0	0	0	0	1	0	0	1	0	0	1	0	0	0	0	1	1	0	1	0	0	0	0	0	0	1	0	0	1	0	0	0	1	0	NA	1	0	0	0	0	0	0	1	0	0
1	0	1	1	0	0	0	0	0	0	0	0	0	0	0	1	1	1	0	1	0	0	0	1	0	1	0	1	0	1	0	NA	1	0	0	0	0	1	0	0	1	1	1	1	1	1	0	0	0	0
1	1	1	1	1	NA	1	1	1	1	0	1	1	1	0	1	1	NA	0	1	1	1	1	1	0	NA	0	1	1	1	1	NA	1	1	0	NA	1	1	1	0	1	1	1	1	1	1	NA	1	1	1
0	0	0	0	0	0	0	0	0	0	1	0	0	0	NA	0	0	0	0	0	0	0	0	0	0	0	1	0	0	0	0	0	0	0	0	0	0	0	0	1	0	0	0	0	0	0	0	0	0	0
0	0	1	0	0	0	0	1	1	0	0	0	0	0	0	0	NA	NA	0	0	0	0	0	0	0	1	0	0	0	1	0	0	0	0	0	0	0	0	1	0	0	1	0	0	0	1	0	0	0	0
0	0	0	1	NA	1	1	0	0	1	0	0	1	NA	NA	1	0	0	1	0	1	1	0	1	1	0	NA	0	1	0	1	0	0	1	1	0	NA	0	0	1	0	0	0	1	0	0	0	1	0	0
1	1	0	1	1	1	1	1	1	1	1	1	1	1	1	1	0	0	1	1	1	1	1	1	1	0	1	1	1	0	1	NA	1	1	1	1	1	NA	1	1	1	0	1	1	1	0	1	1	1	1
0	1	0	1	1	0	1	0	0	NA	1	0	NA	NA	NA	0	0	0	1	0	NA	1	1	0	1	0	1	0	NA	0	1	0	0	1	NA	0	1	0	0	1	0	0	0	1	0	0	1	1	0	0
1	1	1	1	1	1	1	0	0	1	1	1	1	0	NA	1	1	0	0	0	0	NA	1	1	0	1	1	1	NA	NA	0	0	0	0	1	1	1	0	0	0	0	1	0	1	0	1	0	1	0	1
1	1	0	NA	1	1	1	1	NA	1	1	0	1	NA	NA	1	NA	NA	NA	0	1	NA	NA	NA	1	0	1	0	1	1	1	1	1	1	1	NA	1	1	1	1	1	1	1	1	1	0	1	1	NA	1
0	1	0	1	1	NA	1	1	1	1	1	1	1	1	NA	1	1	0	NA	1	1	1	1	0	NA	1	1	0	1	0	1	1	1	1	NA	1	1	1	0	0	1	0	1	1	1	1	1	1	NA	NA
1	0	1	0	0	1	0	1	NA	0	1	1	0	0	0	0	1	1	1	1	1	0	1	1	1	1	0	1	0	1	0	NA	1	0	0	0	0	0	1	0	0	0	1	0	NA	1	0	0	0	1
0	0	0	0	0	0	0	0	0	0	0	0	1	0	0	0	0	0	0	0	0	0	0	0	0	0	0	0	0	0	0	0	1	0	0	0	0	NA	0	0	0	0	0	0	0	0	0	0	0	0
0	1	0	0	1	1	1	1	1	1	1	1	NA	1	1	1	0	0	0	0	0	1	1	0	0	0	0	1	NA	0	1	0	0	0	0	1	1	NA	1	NA	1	0	0	0	0	0	1	1	1	1
0	0	0	0	0	NA	0	0	0	0	0	0	0	0	0	0	0	0	0	0	0	0	0	0	0	0	0	0	0	0	1	0	0	0	0	0	0	0	0	0	0	0	0	0	0	0	0	0	0	0
0	1	0	1	1	1	1	1	1	1	1	1	1	1	NA	1	0	0	1	1	0	1	1	1	1	0	1	1	1	0	1	1	1	0	0	0	0	NA	1	1	0	1	1	1	1	0	1	1	1	1
1	0	1	0	0	0	0	0	0	0	0	0	0	0	1	0	1	1	NA	0	1	0	0	0	0	1	0	NA	0	1	0	0	0	1	1	1	1	1	0	0	1	0	0	0	0	1	0	0	0	0
0	0	0	1	0	1	0	1	1	0	0	1	0	0	NA	0	0	0	0	0	0	0	0	0	1	0	0	0	0	0	1	0	0	1	0	0	0	0	1	0	0	0	0	1	0	0	1	0	0	1
1	0	1	0	1	NA	1	0	0	1	0	0	1	1	0	0	1	1	0	0	0	1	1	0	0	1	0	0	1	1	0	0	0	0	1	0	0	0	0	0	0	0	0	0	0	1	0	1	1	0
1	1	1	NA	0	1	0	1	1	0	1	1	0	0	1	0	1	NA	0	1	0	0	0	0	0	1	0	0	0	1	1	1	1	0	1	1	NA	0	1	1	0	1	1	1	1	1	1	0	0	1
0	0	0	0	0	0	0	0	0	0	0	0	0	0	0	1	0	0	0	1	1	0	0	1	0	0	0	0	0	0	0	NA	1	0	0	0	0	0	0	0	0	1	1	0	1	0	0	0	0	0
0	0	0	0	0	0	0	0	0	0	0	0	0	0	0	1	0	0	0	1	1	0	0	1	0	0	0	0	0	0	0	1	1	0	0	0	0	0	0	0	0	1	1	0	1	0	0	0	0	0
1	1	1	1	1	1	1	1	1	1	1	1	1	1	1	0	1	1	1	0	0	1	1	0	1	1	1	1	1	1	1	0	0	1	1	1	1	1	1	1	1	0	0	1	0	1	1	1	1	1
1	1	1	1	1	1	1	1	1	1	1	1	1	1	1	1	1	1	0	0	0	1	1	0	1	1	1	1	1	1	1	0	0	1	1	1	1	1	1	1	1	0	0	1	0	1	0	1	1	1
1	1	0	1	1	NA	1	0	0	0	NA	1	1	NA	NA	0	1	0	1	1	0	1	1	1	1	0	0	1	1	0	0	0	1	0	1	1	1	0	1	1	0	0	1	1	1	0	0	0	0	1
1	0	1	0	1	0	1	0	0	1	NA	0	1	1	1	0	1	1	0	0	0	1	1	0	1	1	0	1	1	1	0	0	0	0	0	0	0	1	NA	0	1	1	0	0	0	1	0	1	NA	0
1	0	1	0	0	0	0	1	1	0	0	0	0	0	1	1	1	1	0	1	0	0	0	0	0	1	0	0	0	1	0	1	1	0	0	1	1	0	1	1	0	0	1	0	1	1	0	0	0	0
0	0	0	0	1	0	1	0	0	1	0	0	1	NA	0	0	0	0	0	0	0	1	1	0	0	0	0	0	1	0	0	0	0	0	0	0	0	0	0	0	0	0	0	0	0	0	1	1	1	0
1	0	1	0	1	NA	1	0	0	1	0	0	1	NA	NA	0	1	1	0	0	1	1	1	0	NA	1	0	0	1	1	0	0	0	1	0	0	0	0	0	0	0	1	0	0	0	1	0	1	NA	0
1	1	1	1	1	NA	1	1	1	1	1	1	1	NA	NA	0	1	1	1	1	1	NA	1	0	1	1	1	1	1	1	1	1	1	1	1	1	1	NA	1	1	1	1	1	1	NA	1	0	1	NA	1
1	1	1	1	NA	1	1	1	1	1	0	1	1	NA	NA	0	1	1	1	1	1	1	1	0	1	1	1	0	1	1	1	NA	1	NA	1	NA	1	1	1	0	1	1	1	1	1	1	1	1	1	1
0	0	0	0	0	0	0	0	0	0	0	0	0	0	NA	1	0	0	0	0	0	0	0	0	0	0	0	1	0	0	0	0	0	0	0	0	0	0	0	1	0	0	0	0	0	0	0	0	0	0
1	1	1	1	1	1	1	1	1	1	0	1	1	1	NA	1	1	1	1	0	1	1	1	0	1	1	1	1	1	1	0	0	0	1	1	1	NA	1	1	1	1	1	0	1	0	NA	1	1	NA	1
0	0	0	1	1	1	1	1	1	1	0	1	1	1	NA	1	0	0	1	0	1	1	1	0	0	0	0	1	1	0	1	0	0	1	1	1	1	0	1	1	0	NA	0	1	0	0	1	1	1	1
1	0	0	1	1	1	1	0	0	1	0	1	1	NA	0	0	1	1	0	0	NA	NA	NA	0	1	1	1	0	1	1	0	0	0	0	1	0	0	0	0	0	1	1	0	1	0	1	0	1	NA	NA
1	0	1	0	0	0	0	0	0	0	0	0	0	0	0	0	1	1	0	0	0	0	0	1	0	1	0	0	0	1	0	0	0	0	0	0	0	0	0	0	0	0	0	0	0	1	0	0	0	0
0	0	0	0	0	0	0	1	1	0	0	0	0	0	0	0	0	0	0	0	0	0	0	0	0	0	0	0	0	0	1	0	0	0	0	1	1	0	1	1	0	0	0	0	0	0	1	0	0	0
0	1	0	1	1	1	1	1	1	1	0	1	1	1	1	1	0	0	1	0	0	NA	1	0	0	0	1	0	1	0	1	0	0	0	NA	NA	NA	0	NA	NA	0	0	0	1	0	0	1	1	1	1
0	0	0	0	0	0	0	0	0	0	0	0	0	0	0	0	0	0	0	NA	0	0	0	1	0	0	0	0	0	0	0	1	1	0	0	0	0	0	0	0	0	1	1	0	1	0	0	0	0	0
NA	1	0	1	1	1	1	1	1	1	0	1	1	1	1	1	0	0	1	1	1	NA	1	1	1	0	1	0	1	0	1	NA	1	1	1	1	1	0	1	1	0	1	NA	1	1	0	1	1	1	1
1	0	0	0	0	1	1	1	NA	1	1	0	1	NA	NA	1	NA	1	1	1	1	1	1	NA	0	NA	1	1	1	1	1	1	NA	1	NA	1	1	0	1	1	0	1	1	0	1	1	0	1	NA	0
1	0	1	0	0	0	0	0	0	0	0	0	0	0	0	0	1	1	0	1	0	0	0	1	0	1	0	0	0	1	0	1	1	1	0	0	0	0	0	0	0	1	1	0	1	1	0	0	0	0
1	1	1	0	1	0	1	1	1	1	1	0	1	1	1	0	NA	1	1	1	1	1	1	0	1	1	0	1	1	1	0	NA	1	0	1	1	1	1	1	1	1	0	1	0	1	1	1	1	NA	0
1	1	NA	0	1	1	1	0	0	1	1	0	1	1	NA	0	0	1	1	1	0	1	1	0	1	1	1	1	0	1	1	0	1	1	1	NA	1	NA	0	0	1	1	NA	0	1	1	0	1	1	0
1	0	1	0	1	0	1	1	1	1	1	0	1	NA	NA	0	NA	1	0	0	1	1	1	NA	NA	1	1	1	1	1	0	0	0	1	1	0	0	0	1	1	0	0	0	0	0	1	1	1	1	0
1	0	1	0	0	NA	0	0	0	0	0	0	0	0	0	0	NA	1	1	0	0	0	0	0	0	1	0	0	0	NA	0	0	0	0	0	0	0	0	0	0	0	0	0	0	0	1	0	0	0	0
1	1	1	1	NA	1	1	1	1	1	0	1	1	1	0	1	1	1	1	1	0	1	1	0	0	1	1	0	0	1	0	1	1	0	0	0	0	0	1	1	0	1	1	NA	1	1	0	NA	1	NA
0	1	0	1	1	1	1	1	1	1	0	1	1	1	0	1	0	0	0	0	0	1	1	0	0	0	1	0	0	0	0	0	0	0	0	0	0	0	1	0	0	1	0	1	0	0	0	1	NA	1
1	0	1	0	0	0	0	0	0	0	0	0	0	0	0	0	1	1	1	1	0	0	0	0	0	1	0	0	0	1	0	NA	1	0	0	1	NA	0	0	1	0	0	1	0	1	1	0	0	0	0
0	0	0	0	0	0	0	0	0	0	1	0	0	0	NA	0	0	0	0	0	1	0	0	1	1	0	0	1	1	0	1	0	0	1	1	0	0	1	0	0	1	0	0	0	0	0	1	0	0	0
1	1	1	1	1	NA	1	1	1	1	1	1	1	1	1	1	1	1	1	1	1	1	1	1	NA	1	1	1	1	1	1	1	1	1	1	0	0	1	1	1	1	1	1	1	NA	1	1	1	1	1
1	0	1	1	1	1	1	0	0	1	1	1	1	1	1	0	1	1	1	1	1	1	1	1	1	1	1	1	1	1	1	1	1	1	1	0	0	1	0	1	1	1	1	1	1	1	0	NA	NA	1
0	1	0	0	1	NA	1	0	0	1	1	0	1	1	NA	0	0	0	0	1	NA	NA	1	1	0	0	1	1	1	0	1	1	1	1	1	1	1	1	0	1	1	1	1	0	1	0	1	1	1	0
1	1	1	1	0	1	0	1	1	0	1	1	0	0	NA	0	1	1	1	1	1	0	0	1	0	1	0	1	0	1	1	NA	1	0	1	0	0	1	1	1	1	0	1	1	1	1	1	0	0	1
1	1	1	1	0	1	0	1	1	0	1	1	0	0	NA	0	1	NA	1	NA	NA	0	0	1	0	1	0	1	0	1	1	NA	1	0	1	0	0	1	1	1	1	0	1	1	1	1	1	0	0	NA
0	0	0	0	1	0	1	0	0	1	0	0	1	NA	0	0	0	0	0	0	0	1	1	0	0	0	NA	0	1	0	0	0	0	1	0	0	0	0	0	0	0	1	0	0	0	0	0	1	1	0
1	1	1	0	NA	NA	1	1	1	1	1	0	1	NA	NA	NA	NA	NA	0	0	0	NA	1	0	NA	1	NA	0	1	NA	1	0	0	1	1	1	1	1	NA	1	1	1	0	0	0	1	1	1	1	0
0	1	0	0	0	0	0	1	1	0	1	0	0	0	NA	1	0	0	1	1	1	0	0	1	0	0	0	1	0	0	0	NA	1	0	0	0	0	0	1	1	0	0	1	0	1	0	1	0	0	0
0	0	0	1	0	1	0	0	0	0	0	1	0	0	0	0	0	0	0	0	0	0	0	0	0	0	0	0	0	0	0	0	0	0	0	0	0	0	0	0	0	0	0	1	0	0	0	0	0	1
1	0	1	0	0	0	0	0	0	0	0	0	0	0	0	0	0	1	0	0	0	0	0	0	0	1	0	0	0	1	0	0	0	0	0	0	0	0	0	0	0	0	0	0	0	1	0	0	0	0
1	0	1	0	0	0	0	0	0	0	0	0	0	0	0	0	NA	NA	0	0	0	0	0	0	0	1	0	0	0	1	0	0	0	0	0	0	0	0	0	0	0	1	0	0	0	1	0	0	0	0
0	1	0	1	1	1	1	1	1	1	1	1	1	1	NA	0	1	0	NA	1	0	1	1	1	1	0	1	1	1	0	1	NA	NA	0	1	1	1	1	1	1	1	1	1	1	1	0	0	NA	NA	1
0	1	0	0	1	1	1	1	1	1	1	0	1	NA	0	0	1	0	1	1	0	1	1	0	1	0	NA	1	1	0	0	0	1	0	0	0	0	NA	1	1	1	1	1	0	1	0	0	1	1	0
1	0	1	0	0	0	0	0	0	0	1	0	NA	NA	0	1	1	1	1	1	0	0	0	1	1	1	0	1	0	1	0	NA	1	0	0	0	0	1	0	0	1	1	1	0	1	1	0	0	0	0
1	0	1	0	0	0	0	0	0	0	1	0	0	0	0	1	1	NA	1	1	0	0	0	1	NA	1	0	1	0	1	0	1	1	0	0	0	0	1	0	0	1	1	1	0	1	1	0	0	0	0
1	0	1	1	0	NA	0	1	1	0	0	1	1	0	0	0	1	1	0	1	0	1	0	0	0	1	0	0	0	1	1	1	1	0	0	1	1	0	1	1	0	1	1	1	1	1	0	1	0	1
0	0	0	0	0	0	0	0	0	0	1	0	0	0	0	1	0	0	0	0	0	0	0	0	0	0	0	0	0	0	0	0	0	0	0	0	0	0	0	0	0	0	0	0	0	0	0	0	0	0
0	0	0	0	1	0	1	1	1	1	1	0	0	1	1	0	1	0	1	1	1	0	1	1	0	0	1	1	1	0	1	1	1	1	1	1	1	1	1	NA	1	1	1	0	1	0	1	0	1	0
1	0	1	0	1	NA	1	0	0	1	1	0	1	1	0	0	1	1	0	1	1	1	1	1	1	1	1	1	1	1	1	1	1	1	0	1	1	1	0	0	1	1	1	0	1	1	NA	1	NA	0
1	0	1	0	0	NA	0	0	0	0	0	0	1	0	0	0	1	1	0	0	0	1	0	1	0	1	0	1	0	1	1	0	0	0	0	0	0	0	0	0	0	1	0	0	0	1	0	1	0	0
0	0	0	0	0	0	0	0	0	0	0	0	0	0	0	0	0	0	0	0	0	0	0	0	0	0	0	0	0	0	0	0	0	0	0	0	0	0	1	1	0	0	0	0	0	0	0	0	0	0
0	0	0	0	0	0	0	1	1	0	0	0	0	0	0	0	0	0	0	0	1	0	0	0	0	0	0	0	0	0	0	0	0	0	0	1	1	0	1	0	0	0	0	0	0	0	0	0	0	0
0	0	0	1	0	1	0	0	0	0	0	1	0	0	NA	1	0	0	1	0	0	0	0	0	0	0	0	0	1	0	0	0	0	0	1	0	0	NA	0	NA	0	0	0	1	0	1	0	0	1	1
1	1	0	NA	0	1	0	1	1	0	0	1	0	0	0	0	0	NA	0	0	0	0	0	0	0	1	0	0	0	1	0	0	0	1	1	1	1	0	1	1	0	0	0	1	0	1	0	0	0	1
1	1	1	1	0	NA	0	1	1	0	0	1	0	0	NA	1	0	NA	1	0	0	0	0	0	0	1	0	0	0	1	1	0	0	1	1	1	1	0	1	1	0	0	0	1	0	1	0	0	0	1
1	1	1	1	1	1	1	1	1	1	0	1	1	1	NA	1	1	1	1	0	1	1	1	0	1	1	1	0	1	1	1	0	0	1	1	0	0	0	1	1	0	1	0	1	0	1	1	1	1	1
1	1	1	1	0	1	0	0	0	0	0	1	0	0	1	0	1	1	0	0	1	0	0	0	0	1	0	0	0	1	0	0	0	0	0	0	0	0	0	1	0	1	0	1	0	1	0	0	0	1
1	1	1	1	1	1	1	1	1	1	1	1	1	1	1	1	1	NA	1	1	1	1	1	1	0	1	1	1	1	1	1	1	1	1	NA	NA	NA	1	1	0	1	1	1	1	1	1	0	1	NA	1
1	1	1	1	0	1	0	1	1	0	1	1	1	0	1	1	NA	1	1	1	1	1	0	1	1	1	0	1	0	1	1	NA	1	1	1	1	NA	1	1	1	1	1	1	1	1	1	1	1	0	1
1	0	1	0	0	0	0	0	0	0	1	0	1	0	NA	0	0	1	1	1	0	0	0	0	1	1	0	0	0	1	0	NA	0	0	0	1	1	0	0	0	0	0	0	0	0	1	0	0	0	0
0	1	0	0	1	NA	1	1	NA	0	0	0	1	0	1	1	0	0	0	1	1	1	0	0	1	0	1	0	0	0	0	NA	NA	NA	1	1	1	0	0	0	0	0	1	0	0	0	0	1	0	0
1	1	1	1	1	1	1	1	1	1	1	1	1	1	NA	1	1	1	1	1	0	1	1	1	1	1	1	1	1	1	1	NA	1	1	1	1	1	1	1	1	1	1	1	1	1	1	1	1	NA	1
0	0	0	0	0	0	0	0	1	0	1	0	0	0	0	0	0	0	0	1	0	0	1	0	1	0	0	0	0	0	1	0	0	0	0	0	0	0	0	0	0	0	0	0	0	0	0	0	0	0
0	0	0	0	0	1	0	0	0	0	0	1	0	0	0	0	0	0	0	0	0	0	0	0	0	0	0	0	0	0	0	0	0	0	0	0	0	0	0	0	0	0	0	0	0	0	0	0	0	1
1	0	0	1	0	1	0	0	0	0	1	0	0	0	0	0	1	0	1	0	0	1	0	0	1	0	0	0	0	0	0	0	1	0	0	0	1	1	0	1	1	1	0	1	1	0	1	1	0	0
0	0	0	1	1	NA	1	0	0	1	0	0	0	0	0	0	0	0	0	0	0	0	1	0	0	0	1	0	1	NA	0	0	0	0	0	0	0	0	0	1	0	0	0	1	0	0	0	0	0	0
0	0	1	0	0	0	0	1	1	0	0	0	1	0	NA	1	0	NA	1	1	1	0	0	1	NA	1	0	1	0	1	1	1	0	0	1	NA	1	0	0	1	0	0	1	0	0	1	0	0	1	0
0	0	1	0	0	0	0	1	1	0	0	0	1	0	1	1	0	NA	1	1	1	0	0	1	NA	1	0	1	0	1	1	1	0	1	1	1	1	0	0	1	0	0	1	0	0	1	0	0	1	0
0	0	0	0	0	0	0	0	0	0	0	0	0	0	0	0	0	0	0	0	0	1	0	1	0	0	0	1	0	0	0	0	0	0	0	0	0	0	0	0	0	0	0	0	0	0	0	1	0	0
0	0	1	0	0	0	0	0	0	0	0	0	0	0	0	0	1	1	0	0	1	0	0	0	0	NA	0	0	0	1	0	0	0	0	0	0	0	0	0	0	0	0	0	0	0	1	0	0	0	0
1	1	1	0	1	1	1	0	0	1	1	1	1	1	NA	0	1	1	0	1	0	1	1	1	1	NA	1	1	1	1	0	NA	1	0	0	1	1	1	1	1	1	1	1	0	1	1	0	1	0	1
0	1	NA	1	1	NA	1	0	0	1	1	1	1	NA	NA	1	1	NA	1	1	NA	1	1	1	0	1	1	1	NA	1	1	NA	NA	1	NA	NA	1	0	1	1	0	1	1	1	1	1	1	1	NA	1
1	1	NA	0	NA	1	1	1	1	1	1	1	1	1	1	1	1	1	1	1	0	1	1	1	1	1	1	1	1	1	0	0	NA	0	1	1	1	NA	1	1	1	1	1	0	NA	NA	1	1	NA	1
1	1	1	0	0	0	0	0	0	0	0	0	0	0	0	0	0	1	0	0	0	0	0	0	0	1	0	0	0	1	0	0	0	0	0	0	0	1	0	0	NA	0	0	0	0	1	0	0	0	0
0	0	1	0	0	1	0	0	0	0	NA	0	NA	0	0	1	0	1	0	0	0	0	0	NA	0	0	0	0	0	1	0	0	0	0	0	0	0	1	1	0	0	1	0	0	0	0	0	0	NA	0
1	1	1	1	1	NA	1	1	1	1	1	0	1	1	NA	1	1	1	1	1	0	1	NA	1	1	1	1	1	1	1	1	NA	NA	NA	0	1	1	NA	1	1	1	1	1	1	NA	1	1	1	1	0
0	0	0	0	0	1	0	0	0	0	0	1	0	0	1	0	0	0	0	0	1	0	0	0	0	0	0	0	0	0	0	0	0	0	1	0	0	0	0	0	0	0	1	0	0	0	0	0	0	1
0	1	0	0	0	NA	0	0	0	0	0	1	1	0	0	0	NA	0	1	0	0	1	0	0	0	0	0	0	0	0	1	0	1	0	1	0	0	1	0	0	1	1	1	0	NA	0	0	1	0	1
1	0	0	0	0	0	0	0	0	0	0	0	1	0	0	0	0	0	0	0	1	0	0	0	NA	0	0	0	0	0	0	0	1	0	0	0	0	1	0	0	1	0	1	0	1	0	0	0	0	0
1	0	1	NA	1	0	1	0	0	1	1	0	1	1	1	1	0	NA	1	1	1	1	1	1	0	1	1	1	1	1	0	NA	1	1	NA	1	1	0	1	1	0	1	0	1	1	1	1	1	0	0
1	0	1	NA	1	0	1	0	0	1	1	0	1	1	1	NA	0	NA	1	0	1	NA	1	0	0	1	1	0	1	1	1	0	1	1	1	0	0	0	0	0	0	1	0	1	1	1	1	1	NA	0
0	0	0	1	1	1	1	1	1	1	0	1	0	NA	NA	0	0	0	1	1	0	1	1	1	0	0	1	1	1	0	1	NA	0	1	1	1	1	0	1	1	0	0	0	1	0	0	0	1	NA	1
1	1	0	1	1	1	1	0	0	1	1	1	1	NA	0	1	0	0	1	1	0	0	1	1	1	0	1	1	1	0	0	NA	0	0	0	NA	1	1	0	0	1	0	1	1	0	0	1	0	0	1
1	1	1	0	0	0	0	0	0	0	0	0	1	0	0	0	NA	1	0	0	1	0	0	0	0	1	0	0	0	1	0	0	0	0	0	0	0	0	0	0	0	0	0	0	0	1	1	0	0	0
0	0	0	0	0	0	0	1	1	0	1	0	1	0	0	0	0	0	0	1	0	0	0	1	0	0	0	1	0	0	0	1	0	0	0	0	0	0	0	0	0	0	0	0	0	0	1	0	0	0
1	NA	1	1	1	0	1	1	1	1	1	0	1	1	NA	1	0	1	0	1	1	1	1	NA	0	1	1	1	1	1	1	1	0	1	1	1	1	0	0	0	0	0	0	1	0	1	1	1	NA	0
0	1	1	NA	0	1	0	1	1	0	0	1	1	0	NA	0	0	1	0	1	1	1	0	NA	1	1	0	1	0	1	1	NA	0	1	1	NA	1	1	1	0	1	0	1	1	0	1	0	1	1	1
1	1	1	1	1	1	1	1	1	1	0	1	1	1	1	0	1	1	1	0	1	0	1	0	0	1	1	0	1	1	1	0	1	0	0	1	1	NA	1	1	1	1	1	1	1	1	0	0	NA	1
0	0	0	0	0	0	0	0	0	0	0	0	1	0	0	0	1	0	1	0	0	0	0	0	0	0	0	0	0	0	1	0	1	0	0	0	0	0	0	1	0	1	0	0	1	0	0	0	0	0
0	0	0	0	1	0	1	0	0	1	0	0	0	1	0	0	0	0	0	0	0	0	1	0	0	0	1	0	1	0	0	0	0	0	0	0	0	0	0	0	0	0	0	0	0	0	0	0	0	0
1	1	1	1	NA	NA	1	0	0	1	0	1	1	NA	NA	1	0	1	0	1	1	0	1	NA	1	1	1	1	1	1	1	NA	0	0	1	0	0	1	0	0	1	0	NA	1	0	1	0	1	0	1
1	1	1	1	1	0	1	1	1	1	0	0	0	1	1	1	1	1	1	1	NA	0	NA	1	0	1	1	1	1	1	1	NA	0	0	0	1	1	1	1	1	1	0	1	1	0	1	0	1	1	0
0	1	0	0	0	0	0	1	1	0	0	0	0	0	NA	0	0	0	0	0	0	0	0	0	1	0	0	0	0	0	0	0	0	0	0	0	0	0	1	0	0	0	1	0	0	0	1	0	0	0
0	1	0	0	1	0	1	0	0	1	0	0	0	1	0	0	0	0	0	0	1	0	1	0	0	0	1	0	1	0	0	0	0	0	1	0	0	0	0	0	0	0	0	0	0	0	0	0	1	0
1	0	1	NA	0	1	0	1	1	0	1	1	1	0	NA	1	1	NA	1	1	0	1	0	NA	NA	1	0	1	0	1	1	NA	1	1	0	1	1	1	1	1	1	1	1	1	1	1	NA	1	0	1
1	0	1	1	0	1	0	1	1	0	1	1	1	0	1	1	1	1	1	1	0	1	0	1	1	1	0	1	0	1	1	NA	0	0	0	1	1	1	1	1	1	0	1	1	0	1	1	1	0	1
0	0	0	0	0	0	0	0	0	0	1	0	0	0	0	0	0	0	0	0	0	0	0	0	0	0	0	0	0	0	1	0	0	0	0	0	0	0	1	0	0	0	0	0	0	0	0	0	0	0
1	0	1	0	0	0	0	0	0	0	0	0	0	0	0	0	0	1	0	0	0	0	0	0	0	1	0	0	0	1	0	0	0	0	0	0	0	0	0	0	0	0	0	0	0	1	0	0	0	0
1	1	1	1	NA	1	1	1	1	1	1	1	1	NA	1	1	NA	1	1	NA	1	1	1	1	1	1	1	1	1	1	1	1	1	0	1	1	1	1	1	1	1	1	1	1	1	1	1	1	1	1
1	1	NA	1	0	1	0	1	1	0	1	1	0	0	NA	1	0	1	1	1	1	0	0	1	1	1	0	1	0	1	1	1	1	1	1	1	1	NA	1	1	1	1	1	1	NA	1	1	1	NA	1
1	1	1	0	1	1	1	0	0	1	0	NA	1	1	1	1	1	1	0	1	0	1	1	1	0	1	1	1	1	1	0	1	1	1	0	0	NA	0	NA	0	0	1	1	0	1	1	1	1	NA	NA
1	0	1	0	0	0	0	0	0	0	0	0	0	0	NA	0	1	1	0	0	0	1	0	0	1	1	0	0	0	1	0	0	1	0	0	0	0	0	0	0	0	1	0	0	0	1	0	0	0	0
0	1	0	0	0	1	0	0	0	0	0	1	0	0	0	0	0	0	0	0	0	0	0	0	0	0	0	0	0	0	0	0	1	0	0	1	NA	0	0	0	0	1	0	0	NA	0	0	0	0	1
1	0	1	1	0	0	0	1	1	0	0	0	1	0	0	0	0	1	0	0	0	0	0	0	0	1	0	0	0	1	0	0	0	0	0	0	0	0	0	0	1	0	0	1	0	1	0	0	0	0
1	1	1	0	0	1	0	1	1	0	1	1	1	0	NA	1	0	1	1	NA	1	0	0	NA	1	NA	0	NA	0	1	1	1	1	1	0	NA	1	1	1	NA	1	1	1	0	1	1	1	1	1	1
1	1	1	NA	0	NA	1	1	1	1	1	1	0	1	NA	1	1	1	1	1	0	1	1	1	1	1	1	1	0	1	1	1	1	1	0	0	0	1	1	0	1	0	1	1	1	1	0	NA	1	1
1	0	1	1	0	1	0	1	1	0	0	1	0	0	0	0	1	0	1	1	0	1	0	1	1	1	0	1	0	1	1	1	1	0	0	0	0	1	1	0	1	0	1	1	1	1	0	1	0	1
1	1	1	1	1	1	0	1	1	1	1	1	NA	1	1	1	1	1	1	1	1	NA	1	1	1	1	1	NA	1	1	1	1	1	1	1	NA	NA	1	1	NA	1	0	1	1	1	1	1	1	1	1
1	0	1	0	0	0	0	0	0	1	0	0	0	NA	0	0	1	0	0	0	0	NA	0	NA	0	1	0	1	0	1	0	0	1	0	0	0	0	0	0	0	0	0	0	0	1	1	0	0	0	0
0	0	0	1	0	1	0	0	0	0	1	1	0	0	0	0	0	0	1	0	0	0	1	0	0	0	0	0	0	0	0	0	0	1	0	0	NA	0	0	1	0	1	0	1	0	0	1	0	0	1
1	1	1	0	1	0	1	1	1	1	0	0	1	1	1	1	1	1	0	1	1	1	0	1	1	1	NA	1	1	1	1	NA	1	0	1	1	0	1	1	NA	1	0	1	0	1	1	0	1	1	0
1	1	1	0	1	0	1	1	1	1	0	0	1	1	1	1	1	NA	0	1	1	NA	0	1	NA	1	1	NA	1	1	1	1	1	0	1	NA	0	1	NA	0	1	0	1	0	1	NA	0	1	0	0
0	0	0	1	0	1	0	0	0	0	0	1	0	0	0	0	0	0	1	0	0	0	0	0	0	0	0	0	0	0	0	0	0	0	0	0	0	0	0	0	0	1	0	1	0	0	0	0	0	1
0	1	0	0	0	0	0	0	0	0	0	0	0	0	NA	0	0	1	0	0	0	0	0	0	0	0	0	0	0	0	0	0	0	0	1	1	0	0	0	0	0	0	0	0	0	0	0	0	0	1
1	1	1	NA	1	1	1	1	1	1	1	1	0	1	1	NA	1	1	1	1	1	NA	NA	1	NA	1	0	1	NA	1	1	1	1	1	1	1	0	1	1	0	1	NA	1	1	1	1	1	1	0	1
1	0	1	0	0	0	0	1	1	0	0	0	0	0	0	0	1	0	0	0	0	1	0	1	0	1	0	1	0	1	0	1	1	0	0	0	0	0	1	0	0	0	0	0	1	1	1	0	0	0
1	1	1	1	0	1	0	1	1	0	1	1	NA	0	NA	1	1	1	1	0	0	1	0	0	0	NA	0	0	0	1	1	0	0	1	1	1	NA	0	1	1	1	0	0	1	0	NA	1	0	NA	1
0	1	0	0	1	1	1	1	1	1	0	0	1	1	0	1	0	0	0	0	0	1	1	0	0	0	1	0	1	0	1	0	1	1	0	0	0	0	1	0	0	1	0	0	1	0	0	0	0	0
0	1	0	0	0	NA	0	0	0	0	0	0	0	0	0	0	0	0	0	1	0	0	0	1	NA	0	0	1	0	0	0	1	0	0	0	0	0	1	0	0	0	0	1	0	0	0	0	1	0	0
1	1	1	NA	0	1	0	1	1	0	0	1	1	0	NA	1	NA	NA	1	0	0	NA	0	0	0	1	0	0	0	1	1	0	1	1	1	0	0	0	1	1	1	1	0	1	1	1	0	0	0	1
1	1	1	1	0	1	0	1	1	0	0	1	1	0	NA	0	NA	1	0	0	1	0	0	0	0	1	0	0	0	1	1	0	1	1	0	0	0	0	1	0	1	1	0	1	NA	1	0	0	0	1
1	1	1	0	0	NA	0	1	1	0	0	0	1	0	0	0	1	1	0	0	1	0	0	NA	0	1	0	0	NA	1	0	0	1	0	0	1	1	0	1	0	1	1	0	0	1	1	0	0	0	0
1	1	1	0	0	NA	0	1	1	0	0	0	1	0	0	0	1	1	0	0	1	0	0	0	0	1	0	0	0	1	0	0	1	0	0	NA	1	0	1	0	1	1	0	0	1	1	0	0	0	0
1	0	1	0	0	0	0	0	0	0	0	0	1	0	0	0	1	1	0	0	1	0	0	0	0	1	0	0	0	1	0	0	1	0	0	0	0	0	0	0	1	NA	0	0	1	1	0	0	0	0
1	1	1	NA	1	1	1	1	1	1	NA	1	1	1	1	1	1	NA	1	NA	1	1	1	1	1	1	1	NA	1	1	NA	0	NA	1	1	1	1	0	1	1	1	1	1	1	1	1	1	0	1	1
0	1	0	1	1	NA	1	1	1	1	0	0	1	1	1	0	0	0	0	1	0	0	1	1	1	0	1	1	1	0	1	NA	1	1	0	1	1	0	1	0	0	NA	1	1	1	0	1	1	1	0
1	0	1	0	0	1	0	0	0	0	1	1	0	0	1	1	1	1	0	0	1	0	0	0	0	1	0	0	0	1	0	0	0	0	1	0	0	1	0	NA	0	0	0	0	0	1	0	0	0	1
1	0	1	0	1	0	1	0	0	1	0	0	1	NA	NA	1	0	1	1	0	0	1	1	0	1	1	1	0	1	1	0	0	1	0	0	0	0	1	0	1	1	1	0	0	1	1	0	0	0	0
1	0	1	1	0	1	0	0	0	0	1	0	1	1	0	0	0	1	0	0	NA	1	1	1	1	1	NA	1	1	1	0	0	1	0	0	0	0	0	1	0	0	1	1	0	1	NA	1	1	0	0
1	0	1	1	0	0	0	0	0	0	0	0	0	0	1	0	0	1	0	1	0	1	0	1	1	1	0	1	0	1	0	1	0	0	1	0	0	1	0	0	0	0	1	1	0	1	0	1	0	0
0	1	0	0	0	1	0	1	1	0	0	0	1	0	NA	0	1	0	1	1	1	0	0	1	1	0	0	1	0	0	0	1	1	1	0	1	1	0	1	1	1	1	1	0	1	0	0	1	0	0
1	1	1	1	1	1	1	1	1	1	1	0	1	1	1	1	1	1	1	1	1	NA	1	1	1	1	1	1	1	1	1	1	1	1	1	1	1	0	1	1	1	1	1	1	1	1	1	1	NA	0
1	1	1	1	0	1	0	0	0	0	0	0	0	0	NA	1	0	1	1	0	1	1	0	0	0	1	0	0	0	1	1	0	0	0	1	0	0	1	0	1	0	0	0	1	0	1	1	0	1	0
1	1	1	1	1	1	1	0	0	1	1	0	1	1	1	0	1	1	0	0	1	1	1	0	0	0	1	0	1	1	1	0	1	1	0	0	0	0	0	0	1	1	0	1	1	1	0	0	NA	0
1	0	1	0	1	1	1	1	1	1	0	1	0	1	1	0	1	1	0	0	1	NA	NA	0	1	1	1	0	1	1	0	0	0	1	1	0	0	1	1	0	0	0	0	0	0	1	0	0	0	1
1	1	1	1	1	1	1	1	1	1	1	1	1	NA	NA	1	1	NA	1	1	1	NA	1	1	0	1	1	1	1	1	1	NA	1	0	0	1	1	0	1	1	1	1	1	1	1	1	1	1	0	1
1	0	1	1	1	1	1	1	1	1	1	1	1	NA	1	1	1	1	0	1	NA	1	NA	1	1	1	1	1	1	1	1	1	1	1	1	NA	NA	1	1	0	1	1	1	1	1	1	1	1	1	1
0	0	0	0	0	0	1	0	0	0	0	0	0	1	0	1	0	0	0	0	1	0	0	0	1	0	0	0	0	0	0	0	0	0	0	0	0	0	0	0	0	0	0	0	0	0	0	0	0	0
0	0	0	0	0	0	0	0	0	0	0	0	0	0	0	0	0	0	0	0	0	0	0	0	0	0	0	0	0	0	0	0	0	0	0	1	1	0	0	0	0	0	0	0	0	0	0	0	0	0
1	1	1	0	1	1	1	1	1	1	1	1	0	NA	1	1	1	1	1	1	1	1	1	1	1	1	1	1	1	1	1	NA	0	0	1	1	NA	1	1	1	1	0	1	0	0	1	1	1	1	1
1	0	1	0	1	1	1	0	0	1	0	1	1	1	1	0	1	1	1	1	1	1	1	1	0	0	1	1	NA	1	1	NA	1	1	0	1	1	1	0	1	1	1	1	0	1	1	0	1	0	1
0	1	0	0	0	NA	0	0	0	0	0	0	0	0	0	0	0	0	0	0	1	1	0	0	1	0	0	0	0	0	1	0	0	1	1	0	0	0	0	0	0	0	0	0	0	0	1	0	0	0
0	0	0	1	1	0	1	1	1	1	0	0	0	1	0	0	0	0	0	0	1	0	1	0	0	0	1	0	1	0	0	0	0	0	0	1	1	0	1	0	1	0	0	1	0	0	0	0	1	0
1	0	1	0	0	1	0	0	0	0	0	1	1	0	0	0	1	1	0	1	0	1	0	1	1	1	0	1	0	1	0	NA	1	1	1	0	0	1	0	0	0	1	1	0	1	1	1	1	0	1
1	1	1	1	0	1	0	0	0	0	1	1	1	1	NA	1	0	1	1	1	0	1	1	1	1	1	0	1	1	1	0	0	1	1	1	NA	1	0	0	1	0	1	1	1	1	1	NA	1	1	1
1	0	1	0	0	0	0	0	0	0	0	0	0	0	0	0	1	NA	0	0	1	NA	0	0	1	0	0	0	0	1	0	0	0	0	0	0	0	0	0	0	0	0	0	0	0	1	0	0	0	0
0	1	0	NA	1	1	1	1	1	1	1	1	0	1	1	1	0	0	1	0	0	0	1	0	0	1	1	0	1	0	1	0	0	1	1	0	0	1	1	1	1	0	0	1	0	0	1	0	NA	1
1	1	1	1	1	1	1	1	1	1	1	1	1	1	1	0	1	NA	1	1	1	NA	1	1	0	1	NA	1	1	1	0	NA	1	1	1	1	1	0	1	1	1	1	1	1	1	1	1	1	0	1
0	1	0	1	0	NA	0	0	0	0	1	1	0	0	0	1	0	0	1	0	0	0	0	0	0	NA	0	0	0	0	0	0	0	0	0	0	0	0	0	1	0	0	0	1	0	0	0	0	0	1
1	0	1	0	0	1	0	1	1	0	0	0	1	0	NA	1	1	1	0	1	1	1	0	1	0	1	0	1	0	1	0	NA	1	1	0	0	0	1	1	0	0	1	1	0	1	1	1	1	0	0
1	1	1	0	1	1	1	1	1	1	1	1	1	1	1	1	1	1	1	1	1	1	1	1	1	1	1	1	1	1	1	NA	1	1	1	1	1	1	1	1	1	1	1	0	1	1	1	1	NA	1
1	0	1	0	0	0	0	1	1	0	0	0	1	0	1	0	1	1	0	0	0	0	0	0	0	0	0	0	0	1	0	0	1	0	1	0	0	0	1	0	0	1	0	0	1	1	0	0	1	0
1	1	1	0	1	1	1	1	1	1	1	1	1	1	NA	0	1	1	1	NA	1	0	1	1	1	1	1	1	1	1	1	1	1	1	1	0	0	1	0	1	1	1	1	NA	1	1	1	1	1	1
1	1	1	0	1	1	NA	0	0	1	0	NA	1	1	NA	NA	1	1	0	0	0	0	1	1	1	0	1	1	1	1	1	1	1	1	0	0	0	0	0	1	1	1	1	0	1	1	0	0	1	0
1	1	1	1	1	1	1	0	0	1	0	1	1	1	1	1	1	1	1	1	0	1	1	1	1	0	1	1	1	1	1	1	1	1	1	1	1	0	0	1	1	1	1	1	1	1	1	1	1	1
NA	1	0	0	NA	0	0	0	1	0	1	0	0	0	0	0	0	0	1	0	1	0	0	1	0	1	0	1	0	0	0	0	0	0	0	0	0	1	0	0	0	0	0	0	0	0	0	0	0	0
0	0	0	1	0	0	0	0	0	0	1	0	0	0	1	0	0	0	0	0	0	1	0	0	0	1	0	0	0	0	0	0	0	0	1	1	1	1	0	0	0	0	0	1	0	0	1	0	0	0
0	0	0	0	0	0	0	0	0	0	1	0	0	0	0	1	0	0	0	0	0	0	0	0	1	0	0	0	0	0	0	0	0	0	0	1	1	0	0	0	0	0	0	0	0	0	0	0	0	0
0	NA	0	1	0	NA	0	0	0	0	0	0	0	0	NA	0	0	0	1	1	1	0	0	1	0	0	0	1	0	0	0	0	0	0	0	0	0	0	0	1	0	0	NA	1	0	0	0	0	NA	0
1	1	1	0	0	0	0	0	0	0	0	0	1	0	0	0	1	1	1	0	1	1	0	0	1	0	0	0	0	1	0	0	1	0	0	1	1	1	0	1	0	1	0	0	1	1	1	1	1	0
1	0	1	0	0	0	0	0	0	0	0	0	1	0	0	0	NA	NA	0	0	NA	0	0	0	1	0	0	0	0	1	0	0	0	0	0	0	0	0	0	0	0	1	0	0	1	1	1	1	0	0
[truncated: 21,154 more rows]
[truncated: 397 more columns]
