# Supplementary material for: Genomic selection to resistance to Stenocarpella maydis in maize lines using DArTseq markers
Source: BMC Genet. 2016 Jun 18;17:86. doi: 10.1186/s12863-016-0392-3 (PMC4912722; doi:10.1186/s12863-016-0392-3)
Supplement: Additional file 3: — R-code. (R 4 kb) [file 12863_2016_392_MOESM3_ESM.r]

setwd("C:/Users/marciobalestre/SkyDrive/wagner/artigo doenças")
gen    <- as.matrix(read.table("matrix.csv",sep=";",header = F)) 

M      <- (gen) 
rm(gen)

####sar apenas para marcas perdidas
miss=M==999
M[miss]=NA
require(rrBLUP)
impute=A.mat(M,max.missing=0.9,impute.method="mean",return.imputed=T) 
Z=impute$imputed
Z=M
rm(M)
########################simulação
y=read.table("y.txt",h=F)


freq=(colMeans(Z))/2
Fa=t(matrix(freq,ncol(Z), nrow(Z)))
W=Z-2*Fa

n=nrow(y)

var=var(y)

cov(W%*%gy,y)/var(y)

x  <- matrix(1,n,1)

beta=solve(t(x)%*%x)%*%t(x)%*%y

a=matrix(0,ncol(Z),1)
va=matrix(var/ncol(Z),1,ncol(Z))
wald=matrix(0,1,ncol(Z))
wald2=matrix(0,1,ncol(Z))
pcad=matrix(0,1,ncol(Z))
var=var(y)
niter=3000

pi=0.95

Z=W

v=4
s2=var(y)*0.01/(ncol(Z)*(1-pi))
ipslom=s2/ncol(Z)
for(iter in 446:niter)
{
  
G=Z*matrix(rep(va,n),n,byrow=T)
  
V=tcrossprod(G,Z)+diag(n)*c(var)
Vi=solve(V)

  beta1=solve(t(x)%*%Vi%*%x)%*%t(x)%*%Vi%*%(y)
  vb=solve(t(x)%*%Vi%*%x)
  beta=beta1+chol(vb)%*%rnorm(nrow(beta))
  
yc=y-x%*%beta


  for(i in 1:ncol(Z))
    
  {
    
    I=t(Z[,i])%*%Vi%*%Z[,i]
    O=t(Z[,i])%*%Vi%*%(yc)
    PS=1/(I-(1/va[i]))
    PSS=1/(I-(1/ipslom))
    a1= solve(I-I*PS*I + (1/va[i]) )%*%(O-I*PS*O)
    va1=solve(I-I*PS*I + (1/va[i]) )
    
    a3=solve(I-I*PSS*I + (1/ipslom) )%*%(O-I*PSS*O)
    va3=solve(I-I*PSS*I + (1/ipslom) )
    a2=sqrt(va1)*rnorm(1) +a1
    a4=sqrt(va3)*rnorm(1) +a3
    ab=rchisq(1,v)
    sa=(v*s2+ a2^2)/ab
    
    Va=Vi-Vi%*%Z[,i]%*%as.matrix(PS)%*%t(Z[,i])%*%Vi  
    
      SS1=t(yc-Z[,i]*a2)%*%Va%*%(yc-Z[,i]*a2)/2
      ss2=t(yc-Z[,i]*a4)%*%Va%*%(yc-Z[,i]*a4)/2
      
      
      p1=(1-pi)*exp(-(SS1))
      p2=pi*exp(-(ss2))
      
      if (is.na(p1) | is.na(p2)) {delta[k]=0} else {delta=p1/(p1+p2)}
   
    
    
    rest=delta>runif(1)
    va2=(v*s2+ a2^2)/ab
    PS2= (+rest)*(1/(I-(1/ (va[i]-va2   )))) +( 1-(+rest))*(1/(I-(1/ (va[i]-ipslom   ))))
    
    va[i]=(+rest)*va2 + (1-(+rest))*ipslom
    a[i]=(+rest)*a2 + (1-(+rest))*a4
    pcad[i]=(+rest)
    wald[,i]=(+rest)*((a2**2)/va1) +(1-(+rest))*(a4**2/va3)
    wald2[,i]=(+rest)*(va1) +(1-(+rest))*(va3)
    Vi=Vi-Vi%*%Z[,i]%*%as.matrix(PS2)%*%t(Z[,i])%*%Vi 
    
  }
  
  
  ae=rchisq(1,n+v)
  theta=x%*%beta+Z%*%a
  pies=sum(pcad)
  pi=1-rbeta(1,pies+1,ncol(pcad)-pies+1 )
  var=(v*s2+t(y-theta)%*%(y-theta))/ae
  write(iter, "iter1")
  
  if (iter>100){
    
    salto=seq(101,iter,3)
    ss=length(salto)
    if (iter==salto[ss]){
      write(t(a), "a2bb.txt", sep = ";", append=TRUE, ncol=length(a))
      write(beta, "beta2bb.txt", sep = ";", append=TRUE, ncol=length(beta))
      write(var, "var2bb.txt", sep = ";", append=TRUE,ncol=length(var))
      write(wald, "wald2bb.txt", sep = ";", append=TRUE,ncol=length(wald))
      write(va, "va2bb.txt", sep = ";", append=TRUE, ncol=length(va))
      write(wald2, "wald3bb.txt", sep = ";", append=TRUE, ncol=length(va))
    }
  }
}


post=read.table("wald2bb.txt",header = F, sep=";")
colMeans(post)
plot(abs(colMeans(post) )   )

alpha=colMeans(post)

aaa=t(as.vector(alpha[1:3612]))


g1=t(aaa)
g2=t(t(as.vector(alpha[3613:5719])))


g3= t( t(as.vector(alpha[5720:7615])))
g4= t( t(as.vector(alpha[7616:9321])))
g5= t( t(as.vector(alpha[9322:11225])))
g6= t( t(as.vector(alpha[11226:12684])))

g7=t( t(as.vector(alpha[12685:14070])))
g8=t( t(as.vector(alpha[14071:15592])))
g9=t( t(as.vector(alpha[15593:17007])))
g10=t( t(as.vector(alpha[17008:23153])))
g11=t( t(as.vector(alpha[5030:5552])))
ef2=rbind(g1,g2,g3,g4,g5,g6,g7,g8,g9,g10)  #,g11)
rbPal <- colorRampPalette(c('red',"blue","burlywood4" ,"chartreuse", "chocolate1", "gray0", "darkgreen", "darkmagenta", "darkorange", "royalblue", "brown2"))
#######################################################cromossomo int##################


cho=c(nrow(g1),nrow(g2),nrow(g3),nrow(g4),nrow(g5),nrow(g6),nrow(g7),nrow(g8),nrow(g9),nrow(g10))#,nrow(g11))

#################################################################################


cor=rbPal(length(cho))

r2=cor[1]         
for(i in 1:length(cor))
{
  r1=rep(cor[i], each=cho[i])
  r2=c(r2,r1)
  
}

lod=alpha/(2*log(10))
plot((lod),type="p",col=r2,xlab='GBS',ylab='LOD',pch=20,xaxt="n", ylim=c(0, max(4, max(abs(lod))) ) )

par(new=T)

plot(matrix(3,length(alpha),1),type="p",col=r2,xlab='GBS',ylab='LOD',pch=20,xaxt="n", ylim=c(0, max(4, max(abs(lod))) ) )

lod=alpha/(2*log(10))

teste=wald>3.9
wald2=matrix(0,ncol(wald),1)
wald2[teste]=wald[teste]
plot(c(wald2),ylim=c(0,65), type="h")
par(new=T)
plot(gy^2,col="blue",ylim=c(0,65))
sum(abs(a))

QTL
wald[QTL]

cor(W%*%gy,W%*%a)

teste=rchisq(1000,4)
plot(c(wald))
